# Supplementary material for: Proteomic response to phosphorus deficiency and aluminum stress of three aluminum-tolerant phosphobacteria isolated from acidic soils
Source: iScience. 2023 Sep 14;26(10):107910. doi: 10.1016/j.isci.2023.107910 (PMC10543181; doi:10.1016/j.isci.2023.107910)
Supplement: Document S2. Tables S1–S9 — Table S1. Plant growth-promoting traits of selected aluminum-tolerant bacteria used in this Study. Table S2. Statistical analysis of the growth of selected bacterial strains: Enterobacter sp. 198, Klebsiella sp. RCJ4, Enterobacter sp. RJAL6 in a modified mineral culture medium with contrasting P and Al concentrations. The growth of the bacterial strains was compared under different conditions, including P+ (1.4 mM KH2PO4), P– (0.05 mM KH2PO4), Al+ (10 mM), and Al– (without Al added). The treatments were compared by using CompareGrowthCurves function from the 'statmod' package in R. Table S3. Number of differentially abundant proteins in each of the treatments. Table S4. Number of differentially abundant proteins (present, absent, down-regulated, and up-regulated) grouped according to the SEED subsystem in the strains Enterobacter sp. 198, Enterobacter sp. RJAl6 and Klebsiella sp. RCJ4 when subject to Al toxicity (P+ Al+), P- deficiency (P- Al-) and the combination of both stressors (P- Al+) versus unstressed control (P+ Al-). Table S5. Common and exclusive proteins found in the proteomes of the three analyzed bacterial strains, Enterobacter sp. 198, Enterobacter sp. RJAl6 and Klebsiella sp. RCJ4, independent of treatment. Table S6. Top ten most abundant proteins detected in each proteome of the strains Enterobacter sp. 198, Enterobacter sp. RJAl6 and Klebsiella sp. RCJ4 when subjected to high Al (P+ Al+), P- deficiency and high Al (P- Al+) and P-deficiency (P- Al-). Table S7. Differentially abundant proteins in the strain Enterobacter sp. 198 when subject to high Al (P+ Al+), P- deficiency and high Al (P- Al+) and P-deficiency (P- Al-) versus unstressed control (P+ Al-). The orange, yellow and blue colors show the proteins significantly abundant in P+Al+, P-Al+ and P-Al- as compared to the control, respectively. Table S8. Differentially abundant proteins in the strain Enterobacter sp. RJAl6 high Al (P+ Al+), P- deficiency and high Al (P- Al+) and P-deficiency (P- Al [file mmc2.xlsx]

## Sheet: 198 sign 
			Abundance Ratio			Log 2			sign
ID		Accession	P+Al+	P- Al+	P-Al-	P+Al+	P- Al+	P-Al-	P+Al+	P- Al+	P-Al-	Abundances (Grouped): Al_plus, P_plus	Abundances (Grouped): Al_minus, P_plus	Abundances (Grouped): Al_plus, P_minus	Abundances (Grouped): Al_minus, P_minus	Subsistema
Ribonucleotide reductase of class III (anaerobic), large subunit (EC 1.17.4.2)	94	fig|6666666.326399.peg.1386	0.001	0.001	0.001	-9.96578	-9.96578	-9.96578	7.02254e-17	1.31518e-16	6.87879e-17		6.00668e+06			Nucleosides and Nucleotides
Citrate Succinate antiporter (TC 2.A.47.3.2)	223	fig|6666666.326399.peg.4008	0.001	0.001	0.001	-9.96578	-9.96578	-9.96578	7.02254e-17	1.31518e-16	6.87879e-17		4.54915e+06			Carbohydrates
DedA protein	298	fig|6666666.326399.peg.3725	0.001	0.001	0.001	-9.96578	-9.96578	-9.96578	7.02254e-17	1.31518e-16	6.87879e-17		2.38529e+06			Virulence, Disease and Defense;Miscellaneous;Stress Response
Autoinducer 2 (AI-2) ABC transport system, membrane channel protein LsrC	258	fig|6666666.326399.peg.1615	0.001	0.001	0.001	-9.96578	-9.96578	-9.96578	7.02254e-17	1.31518e-16	6.87879e-17		1.7922e+06			Regulation and Cell signaling
4-hydroxybenzoate polyprenyltransferase (EC 2.5.1.39)	257	fig|6666666.326399.peg.327	0.001	0.001	0.001	-9.96578	-9.96578	-9.96578	7.02254e-17	1.31518e-16	6.87879e-17		1.37693e+06			Cofactors, Vitamins, Prosthetic Groups, Pigments
TrkA, Potassium channel-family protein	218	fig|6666666.326399.peg.2551	0.001	0.001	0.001	-9.96578	-9.96578	-9.96578	7.02254e-17	1.31518e-16	6.87879e-17		1.20832e+06			No_category
DEAD-box ATP-dependent RNA helicase CshA (EC 3.6.4.13)	166	fig|6666666.326399.peg.1682	0.001	0.001	0.001	-9.96578	-9.96578	-9.96578	7.02254e-17	1.31518e-16	6.87879e-17		1.11114e+06			No_category
hypothetical protein	349	fig|6666666.326399.peg.4111	0.001	0.001	0.001	-9.96578	-9.96578	-9.96578	7.02254e-17	1.31518e-16	6.87879e-17		1.08189e+06			No_category
Transcriptional regulatory protein UhpA	284	fig|6666666.326399.peg.1025	0.001	0.001	0.001	-9.96578	-9.96578	-9.96578	7.02254e-17	1.31518e-16	6.87879e-17		955570			Carbohydrates
1-deoxy-D-xylulose 5-phosphate reductoisomerase (EC 1.1.1.267)	276	fig|6666666.326399.peg.4632	0.001	0.001	0.001	-9.96578	-9.96578	-9.96578	7.02254e-17	1.31518e-16	6.87879e-17		804253			Fatty Acids, Lipids, and Isoprenoids
Alpha-ketoglutarate-dependent taurine dioxygenase (EC 1.14.11.17)	235	fig|6666666.326399.peg.1268	0.001	0.001	0.001	-9.96578	-9.96578	-9.96578	7.02254e-17	1.31518e-16	6.87879e-17		788408			Sulfur Metabolism
Major facilitator superfamily (MFS) transporter	245	fig|6666666.326399.peg.1559	0.001	0.001	0.001	-9.96578	-9.96578	-9.96578	7.02254e-17	1.31518e-16	6.87879e-17		773031			No_category
Transcriptional activator of maltose regulon, MalT	308	fig|6666666.326399.peg.3454	0.001	0.001	0.001	-9.96578	-9.96578	-9.96578	7.02254e-17	1.31518e-16	6.87879e-17		572593			Carbohydrates
hypothetical protein	301	fig|6666666.326399.peg.1517	0.001	0.001	0.001	-9.96578	-9.96578	-9.96578	7.02254e-17	1.31518e-16	6.87879e-17		568257			No_category
Putative inner membrane protein	333	fig|6666666.326399.peg.3355	0.001	0.001	0.001	-9.96578	-9.96578	-9.96578	7.02254e-17	1.31518e-16	6.87879e-17		535656			No_category
Sensory histidine kinase BaeS	289	fig|6666666.326399.peg.3908	0.001	0.001	0.001	-9.96578	-9.96578	-9.96578	7.02254e-17	1.31518e-16	6.87879e-17		522789			Virulence, Disease and Defense
ATP-dependent DNA helicase RecG (EC 3.6.1.-)	327	fig|6666666.326399.peg.974	0.001	0.001	0.001	-9.96578	-9.96578	-9.96578	7.02254e-17	1.31518e-16	6.87879e-17		511237			No_category
Ascorbate-specific PTS system, EIIB component (EC 2.7.1.69)	304	fig|6666666.326399.peg.1449	0.001	0.001	0.001	-9.96578	-9.96578	-9.96578	7.02254e-17	1.31518e-16	6.87879e-17		425565			Carbohydrates
Tn7-like transposase TnsA	313	fig|6666666.326399.peg.3091	0.001	0.001	0.001	-9.96578	-9.96578	-9.96578	7.02254e-17	1.31518e-16	6.87879e-17		328058			No_category
Formate hydrogenlyase transcriptional activator	250	fig|6666666.326399.peg.606	0.001	0.001	0.001	-9.96578	-9.96578	-9.96578	7.02254e-17	1.31518e-16	6.87879e-17		316046			Respiration
Hypothetical protein ycgF	307	fig|6666666.326399.peg.2956	0.001	0.001	0.001	-9.96578	-9.96578	-9.96578	7.02254e-17	1.31518e-16	6.87879e-17		275884			No_category
Osmosensitive K+ channel histidine kinase KdpD (EC 2.7.3.-)	335	fig|6666666.326399.peg.2703	0.001	0.001	0.001	-9.96578	-9.96578	-9.96578	7.02254e-17	1.31518e-16	6.87879e-17		272611			Potassium metabolism
Excinuclease ABC subunit C	352	fig|6666666.326399.peg.4121	0.001	0.001	0.001	-9.96578	-9.96578	-9.96578	7.02254e-17	1.31518e-16	6.87879e-17		213263			Regulation and Cell signaling;DNA Metabolism
Protein yhjK	271	fig|6666666.326399.peg.3342	0.001	0.001	0.001	-9.96578	-9.96578	-9.96578	7.02254e-17	1.31518e-16	6.87879e-17		198134			No_category
Putative sulfate permease	239	fig|6666666.326399.peg.1961	0.001	0.001	0.001	-9.96578	-9.96578	-9.96578	7.02254e-17	1.31518e-16	6.87879e-17		195681			Sulfur Metabolism
FIG00627064: hypothetical protein	214	fig|6666666.326399.peg.2214	0.001	0.001	0.001	-9.96578	-9.96578	-9.96578	7.02254e-17	1.31518e-16	6.87879e-17		177743			No_category
(Y14336) putative extracellular protein containing predicted 35aa signal peptide	262	fig|6666666.326399.peg.460	0.001	0.001	0.001	-9.96578	-9.96578	-9.96578	7.02254e-17	1.31518e-16	6.87879e-17		60397.2			No_category
FIG00553873: hypothetical protein	332	fig|6666666.326399.peg.749	0.001	0.001	0.001	-9.96578	-9.96578	-9.96578	7.02254e-17	1.31518e-16	6.87879e-17		20167.5			No_category
Glutamate synthase [NADPH] small chain (EC 1.4.1.13)	101	fig|6666666.326399.peg.3653	0.001	0.001	0.001	-9.96578	-9.96578	-9.96578	7.02254e-17	1.31518e-16	6.87879e-17		2.22852e+06		119154	Nitrogen Metabolism;Amino Acids and Derivatives
Cell division protein FtsI [Peptidoglycan synthetase] (EC 2.4.1.129)	137	fig|6666666.326399.peg.4550	0.001	0.001	0.001	-9.96578	-9.96578	-9.96578	7.02254e-17	1.31518e-16	6.87879e-17		3.73754e+06		91370	Cell Wall and Capsule;RNA Metabolism;Cell Division and Cell Cycle
SSU ribosomal protein S19p (S15e)	229	fig|6666666.326399.peg.1109	28.5714	0.001	0.001	4.8365	-9.96578	-9.96578	0.0288908	1.31518e-16	6.87879e-17	7.31236e+06	187701			Protein Metabolism
Ribosomal-protein-S5p-alanine acetyltransferase	275	fig|6666666.326399.peg.3171	0.001	0.001	0.001	-9.96578	-9.96578	-9.96578	7.02254e-17	1.31518e-16	6.87879e-17	51628.5	1.45165e+06			Protein Metabolism
Cell division protein FtsL	281	fig|6666666.326399.peg.4549	0.001	0.001	0.001	-9.96578	-9.96578	-9.96578	7.02254e-17	1.31518e-16	6.87879e-17	22948.4	260891		26826.5	RNA Metabolism;Cell Division and Cell Cycle
Phosphonate ABC transporter ATP-binding protein (TC 3.A.1.9.1)	193	fig|6666666.326399.peg.244	0.001	1000	1000	-9.96578	9.96578	9.96578	7.02254e-17	7.02254e-17	6.87879e-17		35550	383412	214302	Membrane Transport
Exodeoxyribonuclease I (EC 3.1.11.1)	168	fig|6666666.326399.peg.3973	0.001	0.18843	0.001	-9.96578	-2.4079	-9.96578	7.02254e-17	1.31518e-16	6.87879e-17		1.23875e+06	104224	37252.5	DNA Metabolism
Putative cation-transporting P-type ATPase	323	fig|6666666.326399.peg.470	0.001	0.001	0.001	-9.96578	-9.96578	-9.96578	7.02254e-17	1.31518e-16	6.87879e-17		303451	77988.8		No_category
D-Glucosaminate-6-phosphate ammonia-lyase (EC 4.3.1.-)	194	fig|6666666.326399.peg.1393	0.001	0.001	0.001	-9.96578	-9.96578	-9.96578	7.02254e-17	7.02254e-17	6.87879e-17		1.63031e+06	41351.1		No_category
Heat shock (predicted periplasmic) protein YciM, precursor	322	fig|6666666.326399.peg.2091	0.001	0.001	0.001	-9.96578	-9.96578	-9.96578	7.02254e-17	1.31518e-16	6.87879e-17		583748	20329.6		Stress Response
Phosphogluconate repressor HexR, RpiR family	224	fig|6666666.326399.peg.4201	0.001	0.001	0.001	-9.96578	-9.96578	-9.96578	7.02254e-17	1.31518e-16	6.87879e-17		2.73462e+06	14390.9	77565	No_category
Histidine ABC transporter, ATP-binding protein HisP (TC 3.A.1.3.1)	171	fig|6666666.326399.peg.3738	0.001	0.263505	0.001	-9.96578	-1.9241	-9.96578	7.02254e-17	0.936565	6.87879e-17		2.42961e+06	220581		Amino Acids and Derivatives
Phosphoserine phosphatase (EC 3.1.3.3)	265	fig|6666666.326399.peg.3372	0.001	0.437637	0.001	-9.96578	-1.19219	-9.96578	7.02254e-17	0.995832	6.87879e-17		680403	127634		Amino Acids and Derivatives
Polymyxin resistance protein ArnC, glycosyl transferase (EC 2.4.-.-)	150	fig|6666666.326399.peg.4099	0.001	0.13238	0.001	-9.96578	-2.91724	-9.96578	7.02254e-17	0.530922	6.87879e-17		7.45636e+06	446813		Cell Wall and Capsule
Sensor protein PhoQ (EC 2.7.13.3)	186	fig|6666666.326399.peg.3106	0.001	0.524659	0.001	-9.96578	-0.930548	-9.96578	7.02254e-17	0.997822	6.87879e-17		1.76455e+06	317622		Cell Wall and Capsule
Ferrochelatase, protoheme ferro-lyase (EC 4.99.1.1)	170	fig|6666666.326399.peg.530	0.001	0.355492	0.001	-9.96578	-1.49211	-9.96578	7.02254e-17	0.973624	6.87879e-17		2.88494e+06	543598		Cofactors, Vitamins, Prosthetic Groups, Pigments
Pantothenate:Na+ symporter (TC 2.A.21.1.1)	297	fig|6666666.326399.peg.1779	0.001	0.750188	0.001	-9.96578	-0.414677	-9.96578	7.02254e-17	0.973624	6.87879e-17		134060	80598.9		Cofactors, Vitamins, Prosthetic Groups, Pigments
Quinolinate synthetase (EC 2.5.1.72)	270	fig|6666666.326399.peg.2668	0.001	0.0517813	0.001	-9.96578	-4.27143	-9.96578	7.02254e-17	0.0707127	6.87879e-17		895638	10786.6		Cofactors, Vitamins, Prosthetic Groups, Pigments;Virulence, Disease and Defense
DNA-cytosine methyltransferase (EC 2.1.1.37)	321	fig|6666666.326399.peg.4017	0.001	0.156421	0.001	-9.96578	-2.67649	-9.96578	7.02254e-17	0.704025	6.87879e-17		711729	36919.8		DNA Metabolism
Exodeoxyribonuclease V beta chain (EC 3.1.11.5)	340	fig|6666666.326399.peg.672	0.001	0.330142	0.001	-9.96578	-1.59884	-9.96578	7.02254e-17	0.961893	6.87879e-17		376332	49232.4		DNA Metabolism
Dipeptide transport system permease protein DppB (TC 3.A.1.5.2)	242	fig|6666666.326399.peg.864	0.001	0.163613	0.001	-9.96578	-2.61164	-9.96578	7.02254e-17	0.764452	6.87879e-17		2.42621e+06	81299.7		Membrane Transport
Flagellar M-ring protein FliF	244	fig|6666666.326399.peg.4039	0.001	0.343643	0.001	-9.96578	-1.54102	-9.96578	7.02254e-17	0.973441	6.87879e-17		208584	70747.3		Motility and Chemotaxis
Putative membrane protein	182	fig|6666666.326399.peg.2564	0.001	0.001	0.001	-9.96578	-9.96578	-9.96578	7.02254e-17	0.237867	6.87879e-17		3.80901e+06	40677.3		No_category
Putative efflux (PET) family inner membrane protein YccS	263	fig|6666666.326399.peg.1867	0.001	0.106101	0.001	-9.96578	-3.23649	-9.96578	7.02254e-17	0.367145	6.87879e-17		1.03176e+06	81253.7		No_category
Phage T7 exclusion protein	261	fig|6666666.326399.peg.39	0.001	0.10013	0.001	-9.96578	-3.32005	-9.96578	7.02254e-17	0.36909	6.87879e-17		255581	25591.7		No_category
Lysine-specific permease	345	fig|6666666.326399.peg.3846	0.001	0.163399	0.001	-9.96578	-2.61353	-9.96578	7.02254e-17	0.703134	6.87879e-17		1.49276e+06	142038		No_category
Peptide transport system ATP-binding protein SapD	185	fig|6666666.326399.peg.2109	0.001	1.30039	0.001	-9.96578	0.378944	-9.96578	7.02254e-17	0.730264	6.87879e-17		807860	959525		No_category
probable membrane protein YPO2654	338	fig|6666666.326399.peg.1020	0.001	0.181127	0.001	-9.96578	-2.46493	-9.96578	7.02254e-17	0.755287	6.87879e-17		278097	52400.5		No_category
Multidrug resistance-like ATP-binding protein mdlB	336	fig|6666666.326399.peg.1184	0.001	0.237643	0.001	-9.96578	-2.07313	-9.96578	7.02254e-17	0.861	6.87879e-17		385092	57841.7		No_category
FIG00626954: hypothetical protein	318	fig|6666666.326399.peg.2329	0.001	0.239006	0.001	-9.96578	-2.06488	-9.96578	7.02254e-17	0.884763	6.87879e-17		470885	112557		No_category
Transcriptional regulator of D-allose utilization, RpiR family	155	fig|6666666.326399.peg.260	0.001	0.276014	0.001	-9.96578	-1.85718	-9.96578	7.02254e-17	0.923705	6.87879e-17		1.01719e+06	141136		No_category
FIG002813: LPPG:FO 2-phospho-L-lactate transferase like, CofD-like	303	fig|6666666.326399.peg.2636	0.001	0.636943	0.001	-9.96578	-0.650765	-9.96578	7.02254e-17	0.984275	6.87879e-17		958151	163954		No_category
DNA-binding protein H-NS	163	fig|6666666.326399.peg.141	0.001	0.451467	0.001	-9.96578	-1.14731	-9.96578	7.02254e-17	0.995832	6.87879e-17		590450	236392		No_category
Peptide transport system permease protein SapB	267	fig|6666666.326399.peg.2111	0.001	0.555247	0.001	-9.96578	-0.848798	-9.96578	7.02254e-17	0.995832	6.87879e-17		520740	115896		No_category
hypothetical protein	291	fig|6666666.326399.peg.6	0.001	0.498753	0.001	-9.96578	-1.0036	-9.96578	7.02254e-17	0.999937	6.87879e-17		242167	131829		No_category
Transcriptional regulator RutR of pyrimidine catabolism (TetR family)	268	fig|6666666.326399.peg.1806	0.001	0.55371	0.001	-9.96578	-0.852798	-9.96578	7.02254e-17	0.995832	6.87879e-17		605326	273032		Nucleosides and Nucleotides
Low-affinity inorganic phosphate transporter	152	fig|6666666.326399.peg.3363	0.001	0.353357	0.001	-9.96578	-1.5008	-9.96578	7.02254e-17	0.973624	6.87879e-17		4.40145e+06	997670		Phosphorus Metabolism
Transcriptional regulatory protein RstA	233	fig|6666666.326399.peg.2875	0.001	0.272109	0.001	-9.96578	-1.87774	-9.96578	7.02254e-17	0.923901	6.87879e-17		762695	207544		Regulation and Cell signaling
Membrane protein YcjF	320	fig|6666666.326399.peg.2131	0.001	0.531067	0.001	-9.96578	-0.913033	-9.96578	7.02254e-17	0.999937	6.87879e-17		878541	229528		Regulation and Cell signaling
Ribosomal large subunit pseudouridine synthase F (EC 4.2.1.70)	138	fig|6666666.326399.peg.346	0.001	0.664011	0.001	-9.96578	-0.590722	-9.96578	7.02254e-17	0.973624	6.87879e-17		1.14964e+06	112802		RNA Metabolism
FIG004453: protein YceG like	227	fig|6666666.326399.peg.3138	0.001	0.529942	0.001	-9.96578	-0.916094	-9.96578	7.02254e-17	0.995832	6.87879e-17		1.07899e+06	532873		RNA Metabolism
DnaJ-like protein DjlA	199	fig|6666666.326399.peg.4524	0.001	0.440723	0.001	-9.96578	-1.18206	-9.96578	7.02254e-17	0.995832	6.87879e-17		1.08586e+06	309352		RNA Metabolism;Regulation and Cell signaling
Fumarate and nitrate reduction regulatory protein	294	fig|6666666.326399.peg.2865	0.001	0.123808	0.001	-9.96578	-3.01382	-9.96578	7.02254e-17	0.536502	6.87879e-17		815882	45101.9		Stress Response
Osmoprotectant ABC transporter ATP-binding subunit YehX	296	fig|6666666.326399.peg.3872	0.001	0.544959	0.001	-9.96578	-0.87578	-9.96578	7.02254e-17	0.999937	6.87879e-17		338886	195771		Stress Response
RND efflux system, inner membrane transporter CmeB	113	fig|6666666.326399.peg.3650	0.001	3.861	0.001	-9.96578	1.94898	-9.96578	7.02254e-17	0.1328	6.87879e-17		172602	739130		Virulence, Disease and Defense
Macrolide export ATP-binding/permease protein MacB (EC 3.6.3.-)	330	fig|6666666.326399.peg.2497	0.001	1.20627	0.001	-9.96578	0.270556	-9.96578	7.02254e-17	0.856147	6.87879e-17		171208	206194		Virulence, Disease and Defense
Translation initiation factor 3	96	fig|6666666.326399.peg.3003	0.001	0.446429	0.001	-9.96578	-1.1635	-9.96578	7.02254e-17	0.973624	6.87879e-17		1.06907e+07	3.13455e+06		Virulence, Disease and Defense;Protein Metabolism
Predicted glutamine amidotransferase	119	fig|6666666.326399.peg.1302	0.001	0.427168	0.001	-9.96578	-1.22712	-9.96578	7.02254e-17	0.995832	6.87879e-17		2.75983e+06	971590	66225.8	No_category
Transcription repressor of tripartite multidrug resistance system	286	fig|6666666.326399.peg.153	0.001	0.244499	0.001	-9.96578	-2.0321	-9.96578	7.02254e-17	0.896511	6.87879e-17		1.09707e+06	165150	20887.6	No_category
UPF0319 protein YccT precursor	179	fig|6666666.326399.peg.1863	1000		1000	9.96578		9.96578	7.02254e-17		6.87879e-17	236720			248137	No_category
Uncharacterized lipoprotein YgeR precursor	174	fig|6666666.326399.peg.734	0.001	0.578035	0.001	-9.96578	-0.790772	-9.96578	7.95667e-17	0.990934	6.87879e-17	65204.4	1.50209e+06	805704		No_category
Adenylate cyclase (EC 4.6.1.1)	107	fig|6666666.326399.peg.1553	0.001	0.289017	0.001	-9.96578	-1.79077	-9.96578	7.02254e-17	0.914476	6.87879e-17	45878.8	9.07393e+06	382456		Regulation and Cell signaling
Glycine cleavage system transcriptional activator GcvA	255	fig|6666666.326399.peg.663	0.001	0.453721	0.001	-9.96578	-1.14012	-9.96578	7.02254e-17	0.995832	6.87879e-17	21858.1	474052	93206.7		Regulation and Cell signaling;Amino Acids and Derivatives
Phenylacetate degradation enoyl-CoA hydratase PaaA (EC 4.2.1.17)	172	fig|6666666.326399.peg.2424	0.308071	0.001	0.001	-1.69866	-9.96578	-9.96578	0.944865	1.31518e-16	6.87879e-17	398140	1.17958e+06			No_category
Putative phosphatase YfbT	343	fig|6666666.326399.peg.3756	0.433463	0.001	0.001	-1.20602	-9.96578	-9.96578	0.985388	1.31518e-16	6.87879e-17	178496	738501			DNA Metabolism
Cation efflux system protein CusC precursor	86	fig|6666666.326399.peg.2275	0.162787	0.001	0.001	-2.61894	-9.96578	-9.96578	0.881847	1.31518e-16	6.87879e-17	28872.3	669520			Virulence, Disease and Defense
Nitrogen regulatory protein P-II, glnK	300	fig|6666666.326399.peg.1183	0.001	0.001	0.001	-9.96578	-9.96578	-9.96578	0.869219	1.31518e-16	6.87879e-17	64054.1	614023			Nitrogen Metabolism
PTS system, diacetylchitobiose-specific IIA component (EC 2.7.1.69)	329	fig|6666666.326399.peg.1157	0.338524	0.001	0.001	-1.56267	-9.96578	-9.96578	0.958435	1.31518e-16	6.87879e-17	137282	485303			No_category
3-hydroxyacyl-CoA dehydrogenase PaaC (EC 1.1.1.-)	328	fig|6666666.326399.peg.2426	0.471254	0.001	0.001	-1.08542	-9.96578	-9.96578	0.988123	1.31518e-16	6.87879e-17	128744	450508			No_category
Putative stability/partitioning protein encoded within prophage CP-933T	344	fig|6666666.326399.peg.3289	0.0953016	0.001	0.001	-3.39136	-9.96578	-9.96578	0.773007	1.31518e-16	6.87879e-17	27683.7	370210			No_category
3,4-dihydroxyphenylacetate 2,3-dioxygenase (EC 1.13.11.15)	175	fig|6666666.326399.peg.4410	3.23625	0.001	0.001	1.69432	-9.96578	-9.96578	0.715347	1.31518e-16	6.87879e-17	2.02435e+06	349794			Miscellaneous;Metabolism of Aromatic Compounds;Amino Acids and Derivatives
Methionine ABC transporter ATP-binding protein	231	fig|6666666.326399.peg.2937	0.223065	0.001	0.001	-2.16446	-9.96578	-9.96578	0.910202	1.31518e-16	6.87879e-17	50814.5	319292			Amino Acids and Derivatives
Phage repressor	165	fig|6666666.326399.peg.4058	0.948767	0.001	0.001	-0.0758749	-9.96578	-9.96578	0.933242	1.31518e-16	6.87879e-17	283268	292523			No_category
Starvation sensing protein RspA	287	fig|6666666.326399.peg.2389	0.237473	0.001	0.001	-2.07416	-9.96578	-9.96578	0.917616	1.31518e-16	6.87879e-17	63290.3	283429			Stress Response
SSU ribosomal protein S20p	124	fig|6666666.326399.peg.4496	2.97619	0.001	0.001	1.57347	-9.96578	-9.96578	0.744071	1.31518e-16	6.87879e-17	5.23907e+06	392401		93927.8	Protein Metabolism
Phosphate ABC transporter, periplasmic phosphate-binding protein PstS (TC 3.A.1.7.1)	7	fig|6666666.326399.peg.1071	1.65837	47.619	105.444	0.72977	5.57347	6.72033	0.875982	0.00019938	0.000678711	1.13722e+08	6.28972e+07	3.30573e+09	7.62928e+09	Phosphorus Metabolism
Non-heme chloroperoxidase (EC 1.11.1.10)	6	fig|6666666.326399.peg.2758	2.35849	13.3333	30.685	1.23786	3.73697	4.93946	0.825237	0.0259666	0.0208173	3.0141e+08	1.16467e+08	1.79644e+09	4.06898e+09	No_category
Outer membrane pore protein E precursor	10	fig|6666666.326399.peg.1288	0.761035	500	796.35	-0.393965	8.96578	9.63726	0.958634	3.69622e-10	3.71736e-07	4.25674e+06	8.05584e+06	1.11577e+09	1.81238e+09	No_category
Glycerol-3-phosphate ABC transporter, periplasmic glycerol-3-phosphate-binding protein (TC 3.A.1.1.3)	9	fig|6666666.326399.peg.3430	0.751315	28.5714	45.406	-0.412511	4.8365	5.50481	0.958634	0.00188788	0.00771336	1.11221e+06	1.71388e+06	8.59561e+08	1.31762e+09	Carbohydrates
Alkaline phosphatase (EC 3.1.3.1)	2	fig|6666666.326399.peg.1253	1.7452	200	324.745	0.803393	7.64386	8.34316	0.872326	1.71704e-07	1.38362e-05	5.48562e+06	2.72299e+06	7.44534e+08	1.25123e+09	Phosphorus Metabolism
Phosphonate ABC transporter phosphate-binding periplasmic component (TC 3.A.1.9.1)	13	fig|6666666.326399.peg.245	0.639386	250	436.333	-0.645241	7.96578	8.76929	0.979141	1.67164e-08	4.4265e-06	91556	448515	2.52733e+08	6.53506e+08	Membrane Transport
Acid phosphatase (EC 3.1.3.2)	46	fig|6666666.326399.peg.2262	1	250	291.062	0	7.96578	8.18518	0.99	2.84003e-08	2.08131e-05	28354.6	10576.5	4.5748e+07	5.9949e+07	No_category
Metal-dependent hydrolases of the beta-lactamase superfamily I; PhnP protein	68	fig|6666666.326399.peg.257	1.51515	32.2581	46.288	0.599462	5.01159	5.53257	0.881847	0.000521688	0.00642966	797898	522923	2.07113e+07	2.90419e+07	Virulence, Disease and Defense
Protein YciE	33	fig|6666666.326399.peg.2352	3.1348	10.4167	46.674	1.64837	3.38082	5.54455	0.732429	0.0214127	0.0071805	5.36829e+06	1.1589e+06	1.52024e+07	7.15775e+07	No_category
PhnI protein (esta proteina esta presente solo en los medios sin fosfato)	62	fig|6666666.326399.peg.250		1000	1000		9.96578	9.96578		1.31518e-16	6.87879e-17			9.60124e+06	6.67067e+06	Phosphorus Metabolism
Glycerol-3-phosphate ABC transporter, ATP-binding protein UgpC (TC 3.A.1.1.3)	84	fig|6666666.326399.peg.3433		1000	1000		9.96578	9.96578		1.31518e-16	6.87879e-17		31933.5	8.26716e+06	1.16876e+06	Carbohydrates
PhnJ protein	73	fig|6666666.326399.peg.251		1000	1000		9.96578	9.96578		1.31518e-16	6.87879e-17	191006	59128.6	4.79764e+06	3.82298e+06	Phosphorus Metabolism
Outer membrane protein W precursor	41	fig|6666666.326399.peg.2019	0.119289	0.0105934	0.019	-3.06747	-6.56068	-5.71786	0.843917	0.000387246	0.0438641	4.63093e+07	3.56331e+08	3.34349e+06	6.33022e+06	No_category
Ferric hydroxamate ABC transporter (TC 3.A.1.14.3), ATP-binding protein FhuC	90	fig|6666666.326399.peg.4612	11.7647	8.19672	0.001	3.55639	3.03505	-9.96578	0.163454	0.0102365	6.87879e-17	4.46379e+06	145899	2.63682e+06		Iron acquisition and metabolism
Ferric hydroxamate ABC transporter (TC 3.A.1.14.3), periplasmic substrate binding protein FhuD	88	fig|6666666.326399.peg.4613	9.90099	7.57576	0.001	3.30757	2.92139	-9.96578	0.218523	0.0107742	6.87879e-17	3.16757e+06	114671	2.40417e+06	26098.5	Iron acquisition and metabolism
PhnH protein	121	fig|6666666.326399.peg.249		1000	1000		9.96578	9.96578		1.31518e-16	6.87879e-17	137596		2.08632e+06	4.99304e+06	Phosphorus Metabolism
Glycerol-3-phosphate ABC transporter, permease protein UgpE (TC 3.A.1.1.3)	209	fig|6666666.326399.peg.3432		1000	1000		9.96578	9.96578		1.31518e-16	6.87879e-17			1.23361e+06	118445	Carbohydrates
Metal-dependent hydrolase involved in phosphonate metabolism	133	fig|6666666.326399.peg.254		1000	1000		9.96578	9.96578		1.31518e-16	6.87879e-17			341383	1.95204e+06	Phosphorus Metabolism
Phosphonates transport ATP-binding protein PhnL	220	fig|6666666.326399.peg.253		1000	1000		9.96578	9.96578		1.31518e-16	6.87879e-17			300551	87903.8	Phosphorus Metabolism
Anaerobic dimethyl sulfoxide reductase chain B (EC 1.8.5.3)	145	fig|6666666.326399.peg.2818	0.0394228	0.036974	0.001	-4.66482	-4.75734	-9.96578	0.376657	0.0290378	6.87879e-17	69411	3.39352e+06	124959		No_category
Phenylacetate degradation enoyl-CoA hydratase PaaB (EC 4.2.1.17)	139	fig|6666666.326399.peg.2425	0.557414	0.001	0.001	-0.84318	-9.96578	-9.96578	0.988123	1.31518e-16	6.87879e-17	534276	945398	88854.4		No_category
Acetolactate synthase small subunit (EC 2.2.1.6)	225	fig|6666666.326399.peg.231	0.108861	0.001	0.001	-3.19944	-9.96578	-9.96578	0.821385	1.31518e-16	6.87879e-17	95246.3	2.08487e+06	75438.1	89258.9	Amino Acids and Derivatives;Carbohydrates
Aldehyde dehydrogenase (EC 1.2.1.3), PaaZ	81	fig|6666666.326399.peg.2418	0.110632	0.001	0.001	-3.17616	-9.96578	-9.96578	0.824845	1.31518e-16	6.87879e-17	888258	1.19054e+07	57131.7	217721	Metabolism of Aromatic Compounds
Universal stress protein G	110	fig|6666666.326399.peg.2762	0.0643128	0.0196325	0.001	-3.95875	-5.67061	-9.96578	0.596892	0.00102034	6.87879e-17	409601	1.13861e+07	56039.2		Stress Response
Selenoprotein O and cysteine-containing homologs	314	fig|6666666.326399.peg.2992		1000	1000		9.96578	9.96578		1.31518e-16	6.87879e-17			42018.6	43912	Protein Metabolism
Phenylacetate-coenzyme A ligase (EC 6.2.1.30) PaaF	146	fig|6666666.326399.peg.2429	0.608273	0.001	0.001	-0.71721	-9.96578	-9.96578	0.984649	1.31518e-16	6.87879e-17	63689.7	5.19253e+06	35756.7	38776.8	No_category
FIG002571: 4-hydroxybenzoyl-CoA thioesterase domain protein	334	fig|6666666.326399.peg.3392	0.609385	0.001	0.001	-0.714575	-9.96578	-9.96578	0.983802	1.31518e-16	6.87879e-17	78337.1	284563	24578.1		Fatty Acids, Lipids, and Isoprenoids
Acetyltransferase YpeA	144	fig|6666666.326399.peg.3661	0.600962	0.001	0.001	-0.734655	-9.96578	-9.96578	0.985388	1.31518e-16	6.87879e-17	1.6438e+06	2.98841e+06	13382.8	5317.52	No_category
LSU ribosomal protein L13p (L13Ae)	47	fig|6666666.326399.peg.1748	1.11607	0.129066	0.001	0.158429	-2.95382	-9.96578	0.915664	0.523897	6.87879e-17	6.5518e+07	5.94705e+07	5.40717e+06		Protein Metabolism
SSU ribosomal protein S7p (S5e)	58	fig|6666666.326399.peg.3525	4.6729	0.293255	0.001	2.22432	-1.76977	-9.96578	0.535022	0.961893	6.87879e-17	4.05182e+07	4.93713e+06	93318.7		Virulence, Disease and Defense;Protein Metabolism
LSU ribosomal protein L28p	123	fig|6666666.326399.peg.960	1.88679	0.196657	0.001	0.915936	-2.34625	-9.96578	0.871026	0.721609	6.87879e-17	2.13116e+07	1.2029e+07	1.34425e+06		Protein Metabolism
LSU ribosomal protein L18p (L5e)	159	fig|6666666.326399.peg.1121	3.84615	0.142796	0.001	1.94342	-2.80797	-9.96578	0.625468	0.720274	6.87879e-17	1.86908e+07	4814393	101170		Protein Metabolism
SSU ribosomal protein S14p (S29e) @ SSU ribosomal protein S14p (S29e), zinc-independent	115	fig|6666666.326399.peg.1118	1.02145	0.105664	0.001	0.0306192	-3.24245	-9.96578	0.924142	0.312814	6.87879e-17	8.78449e+06	1.02121e+07	1.0559e+06		Protein Metabolism
SSU ribosomal protein S17p (S11e)	108	fig|6666666.326399.peg.1114	0.896057	0.214133	0.001	-0.158337	-2.22342	-9.96578	0.940694	0.782592	6.87879e-17	7.41712e+06	1.0066e+07	963627		Protein Metabolism
Macrolide-specific efflux protein MacA	85	fig|6666666.326399.peg.2498	1.86916	2.18341	0.001	0.902389	1.12658	-9.96578	0.872326	0.624783	6.87879e-17	4.56219e+06	2.19532e+06	4.79999e+06		Virulence, Disease and Defense
Cell division protein MraZ	91	fig|6666666.326399.peg.4547	1.18906	0.537634	0.001	0.249822	-0.895303	-9.96578	0.908726	0.999937	6.87879e-17	4.46246e+06	3.7837e+06	1.76157e+06		RNA Metabolism;Cell Division and Cell Cycle
Outer membrane protein A precursor	49	fig|6666666.326399.peg.873	0.765697	1.0929	0.001	-0.385155	0.128156	-9.96578	0.958634	0.925907	6.87879e-17	2.95345e+06	4.18775e+06	4.62481e+06		Stress Response
SSU ribosomal protein S10p (S20e)	109	fig|6666666.326399.peg.1104	0.352113	0.313283	0.001	-1.50589	-1.67446	-9.96578	0.959408	0.922198	6.87879e-17	2.69245e+06	9.70716e+06	1.17727e+06		Protein Metabolism
Cell division protein FtsX	71	fig|6666666.326399.peg.3418	0.455581	0.865052	0.001	-1.13422	-0.209141	-9.96578	0.986986	0.973624	6.87879e-17	2.55808e+06	7.09577e+06	5.41774e+06		No_category
L-arabinose isomerase (EC 5.3.1.4)	240	fig|6666666.326399.peg.4529	1.17371	0.22007	0.001	0.231075	-2.18396	-9.96578	0.910202	0.856147	6.87879e-17	1.21525e+06	1.04513e+06	73873.2		Carbohydrates
LSU ribosomal protein L31p @ LSU ribosomal protein L31p, zinc-dependent	114	fig|6666666.326399.peg.376	0.229148	0.104047	0.001	-2.12565	-3.26469	-9.96578	0.914483	0.512612	6.87879e-17	871061	3.94254e+06	324646		Protein Metabolism
Cell division protein FtsJ / Ribosomal RNA large subunit methyltransferase E (EC 2.1.1.-) ## LSU rRNA Um2552	277	fig|6666666.326399.peg.1696	0.178094	0.379939	0.001	-2.48929	-1.39616	-9.96578	0.881847	0.986157	6.87879e-17	648850	3.85208e+06	365953		RNA Metabolism
Sugar kinase YihV	351	fig|6666666.326399.peg.430	0.788022	0.500501	0.001	-0.343692	-0.998557	-9.96578	0.957449	0.999937	6.87879e-17	640655	963353	441588		No_category
Cell division protein FtsK	252	fig|6666666.326399.peg.2484	0.911577	0.290529	0.001	-0.133564	-1.78325	-9.96578	0.936889	0.935841	6.87879e-17	566016	1.1343e+06	113287		Cell Division and Cell Cycle
Uncharacterized HTH-type transcriptional regulator YegW	187	fig|6666666.326399.peg.3899	0.535906	0.329707	0.001	-0.899949	-1.60075	-9.96578	0.993582	0.973624	6.87879e-17	549744	1.38281e+06	285876		No_category
HlyD family secretion protein	118	fig|6666666.326399.peg.2468	1.06952	1.6129	0.001	0.0969617	0.68966	-9.96578	0.918905	0.603477	6.87879e-17	495907	269287	1.45985e+06		No_category
Maltodextrin glucosidase (EC 3.2.1.20)	348	fig|6666666.326399.peg.1235	7.87402	1.83486	0.001	2.9771	0.875672	-9.96578	0.301971	0.676461	6.87879e-17	456682	89491.2	165164		Carbohydrates
Methyl-accepting chemotaxis protein	105	fig|6666666.326399.peg.3229	0.188573	0.225785	0.001	-2.40681	-2.14698	-9.96578	0.885101	0.801935	6.87879e-17	297314	1.10249e+07	287013		No_category
DNA-binding protein H-NS	82	fig|6666666.326399.peg.1998	0.29656	3.38983	0.001	-1.7536	1.76121	-9.96578	0.94276	0.30876	6.87879e-17	292395	1.13816e+06	3.76136e+06		No_category
Regulatory protein AsnC	140	fig|6666666.326399.peg.1086	0.383142	0.853971	0.001	-1.38405	-0.227741	-9.96578	0.967629	0.936565	6.87879e-17	273310	770020	520407		No_category
Lipid A biosynthesis lauroyl acyltransferase (EC 2.3.1.-)	212	fig|6666666.326399.peg.3183	0.234962	0.471921	0.001	-2.0895	-1.08338	-9.96578	0.915664	0.999937	6.87879e-17	265536	1.73712e+06	769917		No_category
Copper-sensing two-component system response regulator CusR	125	fig|6666666.326399.peg.3315	0.104954	0.158755	0.001	-3.25217	-2.65512	-9.96578	0.809508	0.759176	6.87879e-17	256173	4.50402e+06	247231		Virulence, Disease and Defense;Regulation and Cell signaling
Cobalt-zinc-cadmium resistance protein CzcA; Cation efflux system protein CusA	34	fig|6666666.326399.peg.2278	0.514668	0.113135	0.001	-0.958286	-3.14388	-9.96578	0.999311	0.510548	6.87879e-17	231805	2.513e+06	536675		Virulence, Disease and Defense
tRNA 2-thiouridine synthesizing protein E (EC 2.8.1.-)	312	fig|6666666.326399.peg.1856	1.0929	0.827815	0.001	0.128156	-0.27262	-9.96578	0.918905	0.967776	6.87879e-17	230382	212129	147697		Sulfur Metabolism
tRNA:Cm32/Um32 methyltransferase	112	fig|6666666.326399.peg.3571	0.090212	0.130599	0.001	-3.47054	-2.93678	-9.96578	0.753582	0.483735	6.87879e-17	224955	8.88256e+06	156013		RNA Metabolism
Multidrug resistance protein A	153	fig|6666666.326399.peg.154	0.268456	1.03734	0.001	-1.89724	0.0528949	-9.96578	0.927689	0.888522	6.87879e-17	187495	1.18306e+06	911830		No_category
Dipeptide transport system permease protein DppC (TC 3.A.1.5.2)	228	fig|6666666.326399.peg.863	0.511771	0.0958038	0.001	-0.96643	-3.38377	-9.96578	0.999311	0.301431	6.87879e-17	184035	974904	71854.4		Membrane Transport
Alcohol dehydrogenase (EC 1.1.1.1)	248	fig|6666666.326399.peg.856	0.314465	0.524659	0.001	-1.66903	-0.930548	-9.96578	0.948758	0.997469	6.87879e-17	151563	1.25771e+06	360831		Cofactors, Vitamins, Prosthetic Groups, Pigments;Fatty Acids, Lipids, and Isoprenoids;Carbohydrates
Uncharacterized protein YrbB	238	fig|6666666.326399.peg.1710	1.12233	1.04712	0.001	0.166503	0.0664274	-9.96578	0.913053	0.917462	6.87879e-17	139748	124714	134539		No_category
Membrane-bound lytic murein transglycosylase C precursor (EC 3.2.1.-)	183	fig|6666666.326399.peg.809	0.447828	0.633714	0.001	-1.15898	-0.658097	-9.96578	0.986544	0.990934	6.87879e-17	108119	400973	110613		Cell Wall and Capsule
Putative protease	169	fig|6666666.326399.peg.3905	0.212585	0.076858	0.001	-2.23389	-3.70166	-9.96578	0.901279	0.177302	6.87879e-17	100195	1.26852e+06	36221.5		No_category
FIG000906: Predicted Permease	120	fig|6666666.326399.peg.1729	0.417188	0.425713	0.001	-1.26123	-1.23205	-9.96578	0.980786	0.995832	6.87879e-17	99530.5	4.67754e+06	374913		No_category
2-hydroxy-6-oxo-6-phenylhexa-2,4-dienoate hydrolase (EC 3.7.1.-)	104	fig|6666666.326399.peg.1021	1000	1.79211	0.001	9.96578	0.841663	-9.96578	0.918905	0.72696	6.87879e-17	97316.6	1.96598e+06	4.87952e+06		Metabolism of Aromatic Compounds
FIG01200701: possible membrane protein	309	fig|6666666.326399.peg.4585	1.25471	0.517598	0.001	0.327348	-0.950095	-9.96578	0.893813	0.999937	6.87879e-17	92735.4	85675.9	55966.7		No_category
CDP-diacylglycerol--glycerol-3-phosphate 3-phosphatidyltransferase (EC 2.7.8.5)	302	fig|6666666.326399.peg.4122	0.0635647	0.205255	0.001	-3.97563	-2.28451	-9.96578	0.592266	0.856147	6.87879e-17	85306.9	3.14953e+06	316888		Regulation and Cell signaling;Fatty Acids, Lipids, and Isoprenoids
Ferric iron ABC transporter, permease protein	342	fig|6666666.326399.peg.720	0.393701	0.59453	0.001	-1.34483	-0.750178	-9.96578	0.974559	0.995832	6.87879e-17	84990.8	526554	306309		Iron acquisition and metabolism
Thiamine-monophosphate kinase (EC 2.7.4.16)	247	fig|6666666.326399.peg.1216	0.490918	1.08814	0.001	-1.02645	0.121863	-9.96578	0.993582	0.892123	6.87879e-17	81594.2	305122	179800		Cofactors, Vitamins, Prosthetic Groups, Pigments
Phage Integrase	341	fig|6666666.326399.peg.1516	0.583771	0.606428	0.001	-0.776525	-0.721591	-9.96578	0.986544	0.990934	6.87879e-17	81351.2	472052	201944		No_category
Methyl-accepting chemotaxis protein IV (dipeptide chemoreceptor protein)	111	fig|6666666.326399.peg.4170	0.162022	0.219587	0.001	-2.62574	-2.18713	-9.96578	0.881552	0.888522	6.87879e-17	79233	2.70314e+06	170759		Motility and Chemotaxis
N-acetylmuramoyl-L-alanine amidase (EC 3.5.1.28)	200	fig|6666666.326399.peg.3660	0.113443	0.346141	0.001	-3.13996	-1.53057	-9.96578	0.83129	0.973624	6.87879e-17	62270.6	1.20942e+06	75042.2		Cell Wall and Capsule;Regulation and Cell signaling
TolA protein	191	fig|6666666.326399.peg.2672	0.179308	0.929368	0.001	-2.47949	-0.105678	-9.96578	0.881847	0.921359	6.87879e-17	59714.8	613036	626779		Membrane Transport
Acyl-CoA thioesterase YciA, involved in membrane biogenesis	164	fig|6666666.326399.peg.2015	0.235849	0.626566	0.001	-2.08406	-0.674461	-9.96578	0.915664	0.990116	6.87879e-17	58158.1	361811	233328		Cell Division and Cell Cycle
SeqA protein, negative modulator of initiation of replication	89	fig|6666666.326399.peg.2709	0.0361755	0.135722	0.001	-4.78884	-2.88127	-9.96578	0.338989	0.459991	6.87879e-17	57099.5	1.19861e+07	848517		No_category
FIG00613320: hypothetical protein	316	fig|6666666.326399.peg.1319	0.172295	0.487092	0.001	-2.53705	-1.03773	-9.96578	0.881847	0.999937	6.87879e-17	54767.6	624937	54796.2		No_category
biofilm regulator BssR	178	fig|6666666.326399.peg.2570	0.134862	0.308071	0.001	-2.89045	-1.69866	-9.96578	0.869219	0.954558	6.87879e-17	44872.3	1.16872e+06	87000.6		No_category
D-serine/D-alanine/glycine transporter	202	fig|6666666.326399.peg.1436	0.0248967	0.0826241	0.001	-5.3279	-3.59729	-9.96578	0.197636	0.278727	6.87879e-17	43724.6	3.39427e+06	79327.9		Amino Acids and Derivatives;Carbohydrates
Branched-chain amino acid transport system permease protein LivM (TC 3.A.1.4.1)	201	fig|6666666.326399.peg.3427	0.032585	0.29163	0.001	-4.93965	-1.77779	-9.96578	0.295191	0.955189	6.87879e-17	42039.5	3.07027e+06	162009		Membrane Transport
RNA polymerase sigma-54 factor RpoN	173	fig|6666666.326399.peg.1721	0.12458	0.295683	0.001	-3.00486	-1.75788	-9.96578	0.854723	0.955189	6.87879e-17	40399.4	1.93623e+06	118698		RNA Metabolism;Motility and Chemotaxis
Glycerol-3-phosphate regulon repressor, DeoR family	305	fig|6666666.326399.peg.3453	0.216029	0.429923	0.001	-2.2107	-1.21785	-9.96578	0.901279	0.995832	6.87879e-17	38346.6	1.26725e+06	280664		No_category
Putrescine transport ATP-binding protein PotA (TC 3.A.1.11.1)	272	fig|6666666.326399.peg.3109	0.175039	0.357526	0.001	-2.51425	-1.48388	-9.96578	0.881847	0.973624	6.87879e-17	34768.8	834406	55378.1		Amino Acids and Derivatives
Nucleoside permease NupC	195	fig|6666666.326399.peg.1801	0.0328872	0.270929	0.001	-4.92633	-1.88401	-9.96578	0.298907	0.926153	6.87879e-17	27853	1.7798e+06	176264		No_category
Phosphoglycolate phosphatase (EC 3.1.3.18)	154	fig|6666666.326399.peg.3485	0.0682361	0.0669703	0.001	-3.87332	-3.90034	-9.96578	0.625468	0.163922	6.87879e-17	23797.7	2.10928e+06	16699.9		DNA Metabolism;Carbohydrates
Macrodomain Ter protein YcbG	293	fig|6666666.326399.peg.1871	1.58228	2.15054	0.001	0.662004	1.1047	-9.96578	0.872763	0.530317	6.87879e-17	22417.3	96252.7	193058		No_category
Cystine ABC transporter, permease protein	279	fig|6666666.326399.peg.4116	0.0542182	0.256082	0.001	-4.20508	-1.96532	-9.96578	0.528788	0.903291	6.87879e-17	20622.7	1.0245e+06	116177		Virulence, Disease and Defense;Sulfur Metabolism
23S rRNA (guanine-N-2-) -methyltransferase rlmG (EC 2.1.1.-)	148	fig|6666666.326399.peg.1620	0.0231428	0.215936	0.001	-5.43329	-2.21132	-9.96578	0.174257	0.873176	6.87879e-17	19085.4	2.99086e+06	150990		RNA Metabolism
membrane protein, putative	241	fig|6666666.326399.peg.1274	0.0448632	0.127779	0.001	-4.47832	-2.96828	-9.96578	0.43768	0.477019	6.87879e-17	18390.8	489661	52380.2		No_category
Glycosyltransferase (EC 2.4.1.-)	230	fig|6666666.326399.peg.3955	0.189358	0.184706	0.001	-2.40081	-2.43669	-9.96578	0.885101	0.759176	6.87879e-17	14570.6	1.06738e+06	48012.5		No_category
RpiR family transcriptional regulator	253	fig|6666666.326399.peg.640	0.0576834	0.611621	0.001	-4.1157	-0.709291	-9.96578	0.546084	0.990934	6.87879e-17	10018.9	693301	72554.3		No_category
SSU ribosomal protein S3p (S3e)	21	fig|6666666.326399.peg.1111	0.307977	0.219877	0.017	-1.69911	-2.18523	-5.87832	0.944865	0.809264	0.0330601	8.3194e+07	2.48118e+08	4.88456e+07	4.14638e+06	Protein Metabolism
SSU ribosomal protein S4p (S9e)	32	fig|6666666.326399.peg.1128	1.05597	0.186776	0.007	0.0785637	-2.42062	-7.15843	0.918905	0.737319	0.00357486	2.63629e+08	2.41002e+08	3.91152e+07	1.31012e+06	Protein Metabolism
LSU ribosomal protein L5p (L11e)	29	fig|6666666.326399.peg.1117	0.734754	0.187723	0.011	-0.444667	-2.41332	-6.50635	0.96043	0.740492	0.0122782	1.19432e+08	1.62785e+08	1.95733e+07	1.11155e+06	Protein Metabolism
Rod shape-determining protein MreB	45	fig|6666666.326399.peg.1770	0.0580349	0.247402	0.018	-4.10693	-2.01507	-5.79586	0.547568	0.856147	0.0359018	3.17484e+06	7.85385e+07	5.87564e+06	782995	Cell Division and Cell Cycle
SSU ribosomal protein S2p (SAe)	15	fig|6666666.326399.peg.4628	0.358809	0.251572	0.009	-1.47871	-1.99095	-6.79586	0.96043	0.861	0.00594061	6.6311e+07	1.98334e+08	3.3213e+07	707390	Protein Metabolism
LSU ribosomal protein L2p (L8e)	19	fig|6666666.326399.peg.1108	1.26263	0.16197	0.008	0.336428	-2.62621	-6.96578	0.896962	0.664639	0.0057934	1.88716e+08	1.55371e+08	2.02931e+07	367566	Protein Metabolism
LSU ribosomal protein L14p (L23e)	64	fig|6666666.326399.peg.1115	0.902527	0.237023	0.015	-0.147958	-2.0769	-6.05889	0.939178	0.853691	0.0259572	6.8427e+07	74445933	1.08373e+07	258832	Protein Metabolism
LSU ribosomal protein L20p	60	fig|6666666.326399.peg.3001	1.0917	0.155207	0.01	0.12658	-2.68773	-6.64386	0.918905	0.641779	0.00809221	1.07027e+08	1.00289e+08	1.27628e+07	254274	Virulence, Disease and Defense;Protein Metabolism
LSU ribosomal protein L4p (L1e)	56	fig|6666666.326399.peg.1106	0.925069	0.114758	0.006	-0.112367	-3.12334	-7.38082	0.935734	0.454415	0.00250535	8.72317e+07	8.07778e+07	7.56952e+06	235005	Protein Metabolism
SSU ribosomal protein S5p (S2e)	26	fig|6666666.326399.peg.1122	0.646831	0.243427	0.013	-0.62854	-2.03844	-6.26534	0.978824	0.856147	0.0169912	3.74355e+07	6.8565e+07	1.05863e+07	219385	Protein Metabolism
Shikimate kinase I (EC 2.7.1.71)	282	fig|6666666.326399.peg.3480	0.097352	0.381098	0.001	-3.36065	-1.39177	-9.96578	0.783403	0.990116	6.87879e-17	62025.5	1.69319e+06	537786	192099	Amino Acids and Derivatives
LSU ribosomal protein L16p (L10e)	72	fig|6666666.326399.peg.1112	0.752445	0.163399	0.007	-0.410341	-2.61353	-7.15843	0.958634	0.670048	0.00288217	3.79003e+07	5.21878e+07	7.8183e+06	174912	Protein Metabolism
LSU ribosomal protein L15p (L27Ae)	67	fig|6666666.326399.peg.1124	2.24215	0.273	0.023	1.16488	-1.87303	-5.44222	0.837591	0.900308	6.87879e-17	4.41249e+07	1.68498e+07	3.11383e+06	142418	Protein Metabolism
SSU ribosomal protein S13p (S18e)	38	fig|6666666.326399.peg.1126	1.76991	0.205761	0.009	0.823677	-2.28096	-6.79586	0.872326	0.782708	0.00673113	1.55921e+08	7.90852e+07	1.50702e+07	137786	Protein Metabolism
LSU ribosomal protein L19p	54	fig|6666666.326399.peg.24	1.66945	0.262123	0.008	0.739372	-1.93168	-6.96578	0.873093	0.880501	0.012154	6.48119e+07	3.67125e+07	9.97481e+06	104672	Protein Metabolism
LSU ribosomal protein L27p	147	fig|6666666.326399.peg.1704	3.07692	0.280191	0.001	1.62149	-1.83552	-9.96578	0.73846	0.936565	6.87879e-17	1.1294e+07	3.10074e+06	266511	92054.1	Protein Metabolism
SSU ribosomal protein S15p (S13e)	66	fig|6666666.326399.peg.1685	0.978474	0.194894	0.01	-0.0313952	-2.35924	-6.64386	0.927689	0.759176	0.00799859	3.97942e+07	4.2202e+07	7.90079e+06	90464.7	Protein Metabolism
Sodium:dicarboxylate symporter	129	fig|6666666.326399.peg.1625	0.0206096	0.0853534	0.012	-5.60054	-3.55041	-6.38082	0.143391	0.213189	0.0307868	139167	1.05237e+07	139740	83109.2	No_category
SSU ribosomal protein S9p (S16e)	59	fig|6666666.326399.peg.1747	1.20919	0.251699	0.005	0.274041	-1.99023	-7.64386	0.902437	0.861	0.00152262	8.27088e+07	7.58832e+07	1.29955e+07	76615.5	Protein Metabolism
Ribonuclease I precursor (EC 3.1.27.6)	116	fig|6666666.326399.peg.2756	1.3587	0.618047	0.001	0.442222	-0.694212	-9.96578	0.886485	0.991313	6.87879e-17	5.60246e+06	3.20146e+06	1.71055e+06	70337.6	RNA Metabolism
LSU ribosomal protein L21p	106	fig|6666666.326399.peg.1705	2.15054	0.0985999	0.004	1.1047	-3.34227	-7.96578	0.847182	0.346187	0.00286078	5.33007e+07	2.4138e+07	2.24547e+06	59618.7	Protein Metabolism
tRNA pseudouridine synthase A (EC 4.2.1.70)	196	fig|6666666.326399.peg.3724	0.537057	0.385654	0.001	-0.896853	-1.37462	-9.96578	0.993441	0.981175	6.87879e-17	294953	913162	286863	48880.8	Virulence, Disease and Defense;RNA Metabolism
LysR-family transcriptional regulator YhaJ	132	fig|6666666.326399.peg.1639	0.0436491	0.353232	0.001	-4.51791	-1.50131	-9.96578	0.423338	0.973624	6.87879e-17	42896.3	3.83871e+06	1.18242e+06	48595.9	Regulation and Cell signaling
3-hydroxyacyl-[acyl-carrier-protein] dehydratase, FabZ form (EC 4.2.1.59)	103	fig|6666666.326399.peg.4639	0.161005	0.059641	0.001	-2.63483	-4.06755	-9.96578	0.88	0.0677906	6.87879e-17	1.38939e+06	1.01476e+07	569325	47810.9	Fatty Acids, Lipids, and Isoprenoids
Phosphoenolpyruvate-protein phosphotransferase, nitrogen regulation associated	130	fig|6666666.326399.peg.682	0.226912	0.2331	0.001	-2.1398	-2.10098	-9.96578	0.913053	0.9028	6.87879e-17	47311.7	3.14685e+06	91150.4	44985.1	No_category
ATPase, AFG1 family	232	fig|6666666.326399.peg.1749	0.361925	0.0952925	0.001	-1.46624	-3.39149	-9.96578	0.96043	0.303339	6.87879e-17	143209	1.65337e+06	43971.5	37509.5	Protein Metabolism
Ribosomal large subunit pseudouridine synthase C (EC 4.2.1.70)	204	fig|6666666.326399.peg.3149	0.184298	0.383583	0.001	-2.43989	-1.38239	-9.96578	0.881847	0.990116	6.87879e-17	90583.4	2.15257e+06	690011	32435.7	RNA Metabolism;Protein Metabolism
Fumarate reductase flavoprotein subunit (EC 1.3.99.1)	52	fig|6666666.326399.peg.4009	0.143906	0.155015	0.073	-2.79681	-2.68952	-3.77596	0.872326	0.641779	6.87879e-17	62423.2	2.57327e+07	276850	29826.9	Respiration
Probable UDP-N-acetyl-D-mannosaminuronic acid transferase (EC 2.4.1.-)	117	fig|6666666.326399.peg.210	0.0278513	0.259	0.001	-5.16611	-1.94897	-9.96578	0.234084	0.92778	6.87879e-17	10987	4.97792e+06	351577	29340.1	No_category
Oligopeptide transport ATP-binding protein OppF (TC 3.A.1.5.1)	176	fig|6666666.326399.peg.2006	0.14497	0.123031	0.001	-2.78618	-3.0229	-9.96578	0.872326	0.624783	6.87879e-17	121778	4.47971e+06	80957.9	26005.8	Membrane Transport
SSU ribosomal protein S11p (S14e)	61	fig|6666666.326399.peg.1127	0.734754	0.175562	0.002	-0.444667	-2.50995	-8.96578	0.96043	0.709739	8.22141e-05	3.39546e+07	44011907	4.48243e+06	24841.7	Protein Metabolism
Endoglucanase precursor (EC 3.2.1.4)	192	fig|6666666.326399.peg.3340	1.10011	0.618429	0.001	0.137648	-0.69332	-9.96578	0.918905	0.990116	6.87879e-17	781162	742604	387881	24437.2	No_category
SSU ribosomal protein S6p	69	fig|6666666.326399.peg.1443	1.15875	0.24108	0.001	0.212568	-2.05242	-9.96578	0.913053	0.856147	6.87879e-17	2.39905e+07	1.84316e+07	4.52062e+06	22469.6	Protein Metabolism
FIG00985828: hypothetical protein	292	fig|6666666.326399.peg.2310			1000			9.96578			6.87879e-17				16314.7	No_category
FIG00948434: hypothetical protein	181	fig|6666666.326399.peg.2850	0.001	0.001	0.386	-9.96578	-9.96578	-1.37333	7.02254e-17	1.31518e-16	0.965957		272432		50907.1	No_category
Glycerol dehydrogenase (EC 1.1.1.6)	98	fig|6666666.326399.peg.2777	0.001	0.001	0.023	-9.96578	-9.96578	-5.44222	7.02254e-17	1.31518e-16	0.0870477		1.14166e+07		46921.8	Respiration
Glutothione ABC transporter ATP-binding protein	285	fig|6666666.326399.peg.2575	0.001	0.001	0.966	-9.96578	-9.96578	-0.0499049	7.02254e-17	1.31518e-16	0.901555		125241		43153.3	No_category
Putative metal chaperone, involved in Zn homeostasis, GTPase of COG0523 family	317	fig|6666666.326399.peg.3833	0.001	0.001	0.164	-9.96578	-9.96578	-2.60823	7.02254e-17	1.31518e-16	0.852439		457937		36656.2	Protein Metabolism;Regulation and Cell signaling
Putative phosphatase YieH	177	fig|6666666.326399.peg.1066	0.001	0.001	0.188	-9.96578	-9.96578		7.95667e-17	1.31518e-16	0.907636	52491.9	2.30574e+06		238268	DNA Metabolism
TonB-dependent hemin , ferrichrome receptor	3	fig|6666666.326399.peg.2981	55.5556	32.2581	0.872	5.79586	5.01159	-0.1976	0.0059478	0.00116025	0.901555	1.08798e+09	865099	3.8914e+08	674245	Membrane Transport;Iron acquisition and metabolism
hypothetical protein	17	fig|6666666.326399.peg.2180	125	111.111	0.684	6.96578	6.79586	-0.547932	0.000599326	4.33469e-06	0.922074	3.18323e+08	1.31658e+06	2.92066e+08	1.14547e+06	No_category
TonB-dependent receptor; Outer membrane receptor for ferric enterobactin and colicins B, D	4	fig|6666666.326399.peg.2797	200	62.5	0.83	7.64386	5.96578	-0.268817	0.000173393	6.03219e-05	0.912578	8.4062e+08	2.97033e+06	2.77182e+08	2.09225e+06	Membrane Transport;Iron acquisition and metabolism
Ferrichrome-iron receptor	12	fig|6666666.326399.peg.4270	35.7143	17.8571	0.631	5.15843	4.15843	-0.664288	0.0174822	0.0103748	0.931137	1.3253e+08	2.35227e+06	6.86868e+07	1.15237e+06	Iron acquisition and metabolism
Periplasmic hemin-binding protein	27	fig|6666666.326399.peg.2983	100	52.6316	2.06	6.64386	5.71786	1.04264	0.001259	6.02696e-05	0.695451	5.7881e+07	900888	2.99125e+07	1.74677e+06	Iron acquisition and metabolism
Superoxide dismutase [Cu-Zn] precursor (EC 1.15.1.1)	36	fig|6666666.326399.peg.2909	23.2558	13.8889	14.502	4.53952	3.79586	3.85818	0.0469312	0.0107742	0.128002	3.76667e+07	1.40099e+06	2.50462e+07	2.16545e+07	Stress Response
Putative OMR family iron-siderophore receptor precursor	20	fig|6666666.326399.peg.3133	33.3333	9.80392	1.468	5.05889	3.29336	0.553852	0.0213793	0.0330737	0.852439	6.18832e+07	1.6042e+06	1.83794e+07	1.97339e+06	Membrane Transport
Flagellar hook-associated protein FliD	14	fig|6666666.326399.peg.4107	24.3902	12.0482	12.493	4.60823	3.59074	3.64305	0.0422312	0.0163039	0.123846	3.04032e+07	932595	1.62183e+07	1.51334e+07	Motility and Chemotaxis
Protein yciF	77	fig|6666666.326399.peg.2350	0.001	9.70874	8.657	-9.96578	3.27928	3.11387	7.02254e-17	0.0124476	0.194172		546000	9.66245e+06	7.7013e+06	No_category
Hypothetical ABC transport system, periplasmic component	65	fig|6666666.326399.peg.4003	1000	1000		9.96578	9.96578		7.02254e-17	1.31518e-16		7.91487e+06		8.05294e+06		No_category
2,3-dihydroxybenzoate-AMP ligase (EC 2.7.7.58) [enterobactin] siderophore	135	fig|6666666.326399.peg.2787	1000	1000		9.96578	9.96578		6.87879e-17	1.31518e-16		199778	63999	1.48915e+06		Iron acquisition and metabolism
2,3-dihydro-2,3-dihydroxybenzoate dehydrogenase (EC 1.3.1.28) [enterobactin] siderophore	256	fig|6666666.326399.peg.2785	1000	1000		9.96578	9.96578		7.02254e-17	1.31518e-16		1.48994e+06		1.2572e+06		Iron acquisition and metabolism
Carbon starvation protein A paralog	48	fig|6666666.326399.peg.4401	0.00767336	0.00789391	0.101	-7.02593	-6.98504	-3.30757	0.0196988	0.000103717	0.581242	659344	9.18259e+07	666370	8.91361e+06	Stress Response
FIG00732392: hypothetical protein	198	fig|6666666.326399.peg.1533	1000	1000		9.96578	9.96578		7.02254e-17	1.31518e-16		16805.1		233685		No_category
General secretion pathway protein F	350	fig|6666666.326399.peg.2521	1000	1000		9.96578	9.96578		7.02254e-17	1.31518e-16		391263		122195		No_category
Isochorismatase (EC 3.3.2.1) [enterobactin] siderophore / Apo-aryl carrier domain of EntB	319	fig|6666666.326399.peg.2786	1000	1000		9.96578	9.96578		7.02254e-17	1.31518e-16		42852.2		97343.2		Iron acquisition and metabolism
Fumarate hydratase class I, anaerobic (EC 4.2.1.2)	31	fig|6666666.326399.peg.4007	0.001	0.0214528	0.033	-9.96578	-5.54269	-4.92139	7.02254e-17	0.00328634	0.22884		2.49041e+07	80197.4	100265	Respiration;Carbohydrates
L-aspartate oxidase (EC 1.4.3.16)	260	fig|6666666.326399.peg.3539	0.001	0.001	0.106	-9.96578	-9.96578		7.02254e-17	1.31518e-16	0.844971		2.27155e+06	37758.9	85474.8	Cofactors, Vitamins, Prosthetic Groups, Pigments;Virulence, Disease and Defense
Arginine ABC transporter, permease protein ArtQ	337	fig|6666666.326399.peg.2534	0.001	0.374111	0.141	-9.96578	-1.41846	-2.82623	7.02254e-17	0.973624	0.799807		454059	141945	28401.4	Amino Acids and Derivatives
Beta-glucosidase (EC 3.2.1.21)	226	fig|6666666.326399.peg.723	0.001	2.36407	3.704	-9.96578	1.24127	1.88908	7.02254e-17	0.516364	0.297142		22721.6	160345	381481	Carbohydrates
Phosphatase NagD predicted to act in N-acetylglucosamine utilization subsystem	190	fig|6666666.326399.peg.2721	0.001	0.219684	0.113	-9.96578	-2.1865	-3.14561	7.02254e-17	0.856147	0.808226		1.00026e+06	58411.5	59584	Carbohydrates
UDP-glucose:(heptosyl) LPS alpha1,3-glucosyltransferase WaaG (EC 2.4.1.-)	259	fig|6666666.326399.peg.952	0.001	0.883392	0.502	-9.96578	-0.178874	-0.994241	7.02254e-17	0.922228	0.963782		1.32747e+06	1.03018e+06	576458	Cell Wall and Capsule
Ubiquinone biosynthesis monooxygenase UbiB	122	fig|6666666.326399.peg.176	0.001	0.251889	1.192	-9.96578	-1.98914	0.253384	7.02254e-17	0.9028	0.894787		5.35164e+06	623403	619712	Cofactors, Vitamins, Prosthetic Groups, Pigments
Ribosyl nicotinamide transporter, PnuC-like	266	fig|6666666.326399.peg.2667	0.001	0.324254	0.346	-9.96578	-1.6248	-1.53116	7.02254e-17	0.968852	0.976049		1.10715e+06	148443	176897	Cofactors, Vitamins, Prosthetic Groups, Pigments
Catalyzes the cleavage of p-aminobenzoyl-glutamate to p-aminobenzoate and glutamate, subunit B	143	fig|6666666.326399.peg.2862	0.001	0.367647	0.175	-9.96578	-1.44361	-2.51457	7.02254e-17	0.973624	0.901486		1.02218e+06	61133.2	124141	Cofactors, Vitamins, Prosthetic Groups, Pigments
Uroporphyrinogen-III synthase (EC 4.2.1.75)	156	fig|6666666.326399.peg.204	0.001	0.598802	0.843	-9.96578	-0.739848	-0.246395	7.02254e-17	0.986157	0.901555		1.20525e+06	508171	912339	Cofactors, Vitamins, Prosthetic Groups, Pigments
Riboflavin kinase (EC 2.7.1.26) / FMN adenylyltransferase (EC 2.7.7.2)	93	fig|6666666.326399.peg.4498	0.001	0.58309	0.659	-9.96578	-0.778209	-0.60165	7.02254e-17	0.995832	0.936898		3.60597e+06	755647	2.17659e+06	Cofactors, Vitamins, Prosthetic Groups, Pigments
3-ketoacyl-CoA thiolase (EC 2.3.1.16) @ Acetyl-CoA acetyltransferase (EC 2.3.1.9)	161	fig|6666666.326399.peg.709	0.001	0.308356	0.567	-9.96578	-1.69733	-0.818579	7.02254e-17	0.963603	0.945624		1.54635e+06	110043	270360	Cofactors, Vitamins, Prosthetic Groups, Pigments;Fatty Acids, Lipids, and Isoprenoids;Carbohydrates
Protein involved in catabolism of external DNA	87	fig|6666666.326399.peg.3358	0.001	0.287687	0.043	-9.96578	-1.79743	-4.53952	7.02254e-17	0.92778	0.461259		5.40577e+06	833524	26717.3	DNA Metabolism
DNA-3-methyladenine glycosylase (EC 3.2.2.20)	136	fig|6666666.326399.peg.870	0.001	0.546448	1.027	-9.96578	-0.871844	0.0384362	7.02254e-17	0.995832	0.901555		2.27873e+06	1.26591e+06	2.19708e+06	DNA Metabolism
Rhodanese domain protein, Enterobacterial subgroup, YceA homolog	207	fig|6666666.326399.peg.3182	0.001	0.259202	0.234	-9.96578	-1.94785	-2.09542	7.02254e-17	0.9028	0.905916		495684	94917.1	33633	Miscellaneous
Nitrate/nitrite transporter	127	fig|6666666.326399.peg.2203	0.001	1.4771	4.48	-9.96578	0.562772	2.1635	7.02254e-17	0.736537	0.344329		464281	494303	2.02245e+06	Nitrogen Metabolism
Respiratory nitrate reductase gamma chain (EC 1.7.99.4)	234	fig|6666666.326399.peg.2199	0.001	0.873362	0.101	-9.96578	-0.195348	-3.30757	7.02254e-17	0.935841	0.682351		617930	116109	24169.5	Nitrogen Metabolism
Transcriptional regulator SlmA, TetR family	206	fig|6666666.326399.peg.964	0.001	0.0913659	0.126	-9.96578	-3.4522	-2.9885	7.02254e-17	0.26934	0.846562		1.08064e+06	43962.1	139295	No_category
FIG00638892: hypothetical protein	75	fig|6666666.326399.peg.3259	0.001	0.104221	0.043	-9.96578	-3.26228	-4.53952	7.02254e-17	0.326591	0.263954		1.59194e+07	214666	120111	No_category
Integral membrane protein TerC	158	fig|6666666.326399.peg.3244	0.001	0.11868	0.019	-9.96578	-3.07485	-5.71786	7.02254e-17	0.530922	0.123913		6.06741e+06	116198	17344.1	No_category
hypothetical protein	180	fig|6666666.326399.peg.3240	0.001	0.153846	0.524	-9.96578	-2.70044	-0.932361	7.02254e-17	0.647491	0.947434		1.02287e+06	50061.6	473837	No_category
FOG: GGDEF domain	208	fig|6666666.326399.peg.3279	0.001	1.29534	0.42	-9.96578	0.373327	-1.25154	7.02254e-17	0.759176	0.981833		1.70982e+06	198993	412877	No_category
Lipopolysaccharide biosynthesis protein RffC	151	fig|6666666.326399.peg.215	0.001	0.194704	0.791	-9.96578	-2.36065	-0.33825	7.02254e-17	0.809264	0.907363		840310	64571.9	709613	No_category
hypothetical protein	325	fig|6666666.326399.peg.1935	0.001	0.205128	0.086	-9.96578	-2.2854	-3.53952	7.02254e-17	0.853691	0.60923		757338	144434	46015.6	No_category
Putative membrane protein	131	fig|6666666.326399.peg.2973	0.001	1.18624	0.249	-9.96578	0.246395	-2.00578	7.02254e-17	0.856147	0.907636		430333	530378	31037	No_category
Tyrosine recombinase XerD	213	fig|6666666.326399.peg.741	0.001	0.223814	0.394	-9.96578	-2.15963	-1.34373	7.02254e-17	0.856147	0.985063		555020	49345.3	59738	No_category
2-iminoacetate synthase (ThiH) (EC 4.1.99.19)	290	fig|6666666.326399.peg.1160	0.001	0.794281	0.357	-9.96578	-0.332278	-1.486	7.02254e-17	0.967776	0.960973		328152	247281	190313	No_category
Mannosyl-D-glycerate utilization repressor MngR	315	fig|6666666.326399.peg.2682	0.001	0.87108		-9.96578	-0.199123		7.02254e-17	0.971596			56778	61632.1	72146.9	No_category
COG2110, Macro domain, possibly ADP-ribose binding module	237	fig|6666666.326399.peg.3191	0.001	0.718907	0.749	-9.96578	-0.476122	-0.416962	7.02254e-17	0.973624	0.912613		827532	590504	908264	No_category
Nucleoprotein/polynucleotide-associated enzyme	310	fig|6666666.326399.peg.2462	0.001	0.405515	0.441	-9.96578	-1.30217	-1.18115	7.02254e-17	0.973624	0.977454		115525	46855.4	53846.1	No_category
YjfP protein	264	fig|6666666.326399.peg.1453	0.001	0.351	0.44	-9.96578	-1.51046	-1.18442	7.02254e-17	0.973624	0.998134		426082	130108	96576.9	No_category
UPF0246 protein YaaA	280	fig|6666666.326399.peg.4485	0.001	0.43573	0.167	-9.96578	-1.19849	-2.58208	7.02254e-17	0.990934	0.866334		421230	75724.9	34837.5	No_category
LOS biosynthesis enzyme LBGB	162	fig|6666666.326399.peg.3060	0.001	0.408497	0.143	-9.96578	-1.2916	-2.80591	7.02254e-17	0.995832	0.894787		2.19764e+06	125915	69984.6	No_category
Putative regulator protein	299	fig|6666666.326399.peg.1089	0.001	0.437063	0.149	-9.96578	-1.19409	-2.74662	7.02254e-17	0.995832	0.894787		1.23613e+06	142991	20631.1	No_category
Glycosyltransferase	203	fig|6666666.326399.peg.948	0.001	0.555556	0.769	-9.96578	-0.847997	-0.378944	7.02254e-17	0.995832	0.918889		534788	263677	232886	No_category
SbmA protein	243	fig|6666666.326399.peg.1261	0.001	0.489716	0.29	-9.96578	-1.02998	-1.78588	7.02254e-17	0.999937	0.924513		361821	233768	52709.1	No_category
FIG00626900: hypothetical protein	347	fig|6666666.326399.peg.2969	0.001	0.549451	0.517	-9.96578	-0.863938	-0.951764	7.02254e-17	0.999937	0.976049		303980	82318.6	77403.7	No_category
FIG00626844: hypothetical protein	217	fig|6666666.326399.peg.3069	0.001	0.510986	0.357	-9.96578	-0.968644	-1.486	7.02254e-17	0.999937	0.979013		1.13792e+06	152053	63424.4	No_category
Phosphate transport system permease protein PstC (TC 3.A.1.7.1)	346	fig|6666666.326399.peg.1070	0.001	3.77358	0.819	-9.96578	1.91594	-0.288065	7.02254e-17	0.131874	0.907636		262224	713952	202374	Phosphorus Metabolism
Phosphate transport system permease protein PstA (TC 3.A.1.7.1)	246	fig|6666666.326399.peg.1069	0.001	1.11607	0.319	-9.96578	0.158429	-1.64837	7.02254e-17	0.887206	0.947431		518622	334576	112179	Phosphorus Metabolism
PhnG protein	97	fig|6666666.326399.peg.248	0.001	0.85034	0.595	-9.96578	-0.233888	-0.749038	7.02254e-17	0.973624	0.965127		2.52405e+06	6.285e+06	4.49034e+06	Phosphorus Metabolism
Glutathione-regulated potassium-efflux system protein KefC	134	fig|6666666.326399.peg.4516	0.001	0.563063	0.309	-9.96578	-0.828632	-1.69432	7.02254e-17	0.995832	0.964985		1.40932e+06	727858	160823	Potassium metabolism
Potassium efflux system KefA protein / Small-conductance mechanosensitive channel	126	fig|6666666.326399.peg.540	0.001	0.477099	0.422	-9.96578	-1.06764	-1.24469	7.02254e-17	0.999937	0.981833		1.9762e+06	208891	64130.5	Potassium metabolism
Peptidyl-prolyl cis-trans isomerase PpiC (EC 5.2.1.8)	324	fig|6666666.326399.peg.225	0.001	0.213038	0.528	-9.96578	-2.23082	-0.92139	7.02254e-17	0.856147	0.964985		877065	104422	148770	Protein Metabolism
GTP-binding protein Era	274	fig|6666666.326399.peg.3547	0.001	0.230309	0.037	-9.96578	-2.11836	-4.75633	7.02254e-17	0.896511	0.467421		3.08586e+06	204683	42601.3	Protein Metabolism
LysR family transcriptional regulator YeiE	210	fig|6666666.326399.peg.3845	0.001	1.33156	0.457	-9.96578	0.413115	-1.12973	7.02254e-17	0.774648	0.992394		516824	594685	195256	Regulation and Cell signaling
LysR family regulatory protein CidR	288	fig|6666666.326399.peg.284	0.001	0.562114	0.08	-9.96578	-0.831067	-3.64386	7.02254e-17	0.998229	0.523608		480991	33980.8	34330.8	Regulation and Cell signaling
NADH-ubiquinone oxidoreductase chain M (EC 1.6.5.3)	326	fig|6666666.326399.peg.3772	0.001	0.301296	0.08	-9.96578	-1.73075	-3.64386	7.02254e-17	0.941564	0.737283		5.11544e+06	680944	225729	Respiration
NADH dehydrogenase (EC 1.6.99.3)	102	fig|6666666.326399.peg.3126	0.001	0.658328	0.064	-9.96578	-0.603122	-3.96578	7.02254e-17	0.973624	0.633171		2.09345e+06	475934	28704.9	Respiration
Transcription elongation factor GreB	222	fig|6666666.326399.peg.3466	0.001	0.218962	0.129	-9.96578	-2.19125	-2.95456	7.02254e-17	0.856147	0.852439		1.04538e+06	76359.3	50369.6	RNA Metabolism
Ribosomal small subunit pseudouridine synthase A (EC 4.2.1.70)	283	fig|6666666.326399.peg.3823	0.001	0.372578	0.298	-9.96578	-1.42438	-1.74662	7.02254e-17	0.973624	0.922074		226667	68122.6	54522.4	RNA Metabolism
Ribosomal RNA large subunit methyltransferase N (EC 2.1.1.-)	167	fig|6666666.326399.peg.3589	0.001	0.342466	0.364	-9.96578	-1.54597	-1.45799	7.02254e-17	0.973624	0.992394		2.40632e+06	146307	609869	RNA Metabolism
Ribosomal RNA large subunit methyltransferase F (EC 2.1.1.51)	269	fig|6666666.326399.peg.2608	0.001	0.434028	1.213	-9.96578	-1.20414	0.27858	7.02254e-17	0.995832	0.877519		886564	98043.1	185312	RNA Metabolism
GTPase and tRNA-U34 5-formylation enzyme TrmE	339	fig|6666666.326399.peg.1060	0.001	0.115594	0.673	-9.96578	-3.11287	-0.571322	7.02254e-17	0.493691	0.930359		642269	37235.2	105515	RNA Metabolism;Protein Metabolism
Glutaredoxin 1	295	fig|6666666.326399.peg.2549	0.001	0.15753	0.628	-9.96578	-2.6663	-0.671164	7.02254e-17	0.696136	0.939877		701681	110542	266395	Stress Response
Taurine-binding periplasmic protein TauA	189	fig|6666666.326399.peg.1271	0.001	0.73692	0.451	-9.96578	-0.440421	-1.1488	7.02254e-17	0.973624	0.998286		546213	219275	242137	Sulfur Metabolism
Cystine ABC transporter, ATP-binding protein	236	fig|6666666.326399.peg.4117	0.001	0.394011	0.559	-9.96578	-1.34369	-0.83908	7.02254e-17	0.993687	0.941567		2.49416e+06	306367	107665	Virulence, Disease and Defense;Sulfur Metabolism
Aerobactin siderophore receptor IutA @ TonB-dependent siderophore receptor	1	fig|6666666.326399.peg.3995	35.7143	10	1.003	5.15843	3.32193	0.00432161	0.0186367	0.0596982	0.931137	9.94691e+08	2.3608e+07	3.05492e+08	2.78192e+07	Membrane Transport;Iron acquisition and metabolism
Flagellar hook-associated protein FlgK	16	fig|6666666.326399.peg.3154	34.4828	1.91205	11.945	5.1078	0.935117	3.57833	0.0186971	0.716866	0.139114	7.25586e+07	2.67354e+06	3.71113e+06	2.64778e+07	Motility and Chemotaxis
TonB-dependent receptor; Outer membrane receptor for ferrienterochelin and colicins	24	fig|6666666.326399.peg.3847	43.4783	6.62252	1.168	5.44222	2.72738	0.22404	0.0116753	0.0571103	0.853379	7.19052e+07	175090	9.54844e+06	76395.6	Membrane Transport
probable copper-binding protein	99	fig|6666666.326399.peg.3324	1000	#VALUE!		9.96578	#VALUE!	#VALUE!	7.02254e-17			4.02019e+07				No_category
Molybdopterin biosynthesis protein MoeB	306	fig|6666666.326399.peg.2578	1000			9.96578			7.02254e-17			535555			144517	Cofactors, Vitamins, Prosthetic Groups, Pigments
Citrate lyase beta chain (EC 4.1.3.6)	53	fig|6666666.326399.peg.814	0.010622	0.0739426	0.071	-6.5568	-3.75745	-3.81604	0.0404712	0.209353	0.416777	324729	6.88549e+07	505920	3.13302e+06	Carbohydrates
3-oxoacyl-[acyl-carrier protein] reductase (EC 1.1.1.100)	160	fig|6666666.326399.peg.2230	0.001	2.06612	1.199	-9.96578	1.04692		7.02254e-17	0.443306	0.87258	55180.9	140696	1.37576e+06	1.31188e+06	Fatty Acids, Lipids, and Isoprenoids
Putrescine transport ATP-binding protein PotA (TC 3.A.1.11.1)	251	fig|6666666.326399.peg.2162	0.001	0.359842		-9.96578	-1.47457		7.02254e-17	0.973624		51619.1	1.24809e+06	2.67287e+06	3.82545e+06	Amino Acids and Derivatives
Chemotaxis response regulator protein-glutamate methylesterase CheB (EC 3.1.1.61)	74	fig|6666666.326399.peg.4172	0.001	0.427716	0.278	-9.96578	-1.22527		7.02254e-17	0.973624	0.907636	46170.7	1.04862e+07	2.12359e+06	1.46676e+06	Motility and Chemotaxis
diguanylate cyclase/phosphodiesterase (GGDEF & EAL domains) with PAS/PAC sensor(s)	211	fig|6666666.326399.peg.3	0.001	0.154297	0.734	-9.96578	-2.69622		7.02254e-17	0.707353	0.912613	39854.2	2.02471e+06	133497	271989	Stress Response
Glutamate racemase (EC 5.1.1.3)	205	fig|6666666.326399.peg.354	0.001	0.288767	0.353	-9.96578	-1.79202	-1.50226	7.02254e-17	0.960006	0.981833	38920.1	2.67589e+06	326616	538963	Cell Wall and Capsule;Amino Acids and Derivatives
mediator of plasmid stability	184	fig|6666666.326399.peg.3290	0.001	0.762777	0.386	-9.96578	-0.390668		7.02254e-17	0.973377	0.981582	23360.1	675331	389308	322342	No_category
Cyclopropane-fatty-acyl-phospholipid synthase (EC 2.1.1.79)	100	fig|6666666.326399.peg.2925	0.001	0.446828	0.687	-9.96578	-1.16221	-0.541618	7.02254e-17	0.996114	0.922074	21114.1	1.13438e+06	439280	743776	No_category
FIG000605: protein co-occurring with transport systems (COG1739)	249	fig|6666666.326399.peg.165	0.001	0.415455	0.97	-9.96578	-1.26724		7.02254e-17	0.981175	0.896518	20672.7	176755	26153.5	173829	No_category
Adenylylsulfate kinase (EC 2.7.1.25)	157	fig|6666666.326399.peg.628	0.001	0.292997	0.29	-9.96578	-1.77104		7.02254e-17	0.947864	0.930359	19998.6	539263	105704	181050	Amino Acids and Derivatives;Sulfur Metabolism
DNA primase (EC 2.7.7.-)	254	fig|6666666.326399.peg.1570	0.001	0.443262	0.28	-9.96578	-1.17377		7.02254e-17	0.995832	0.925266	19905	731311	263463	148558	Cell Division and Cell Cycle
Nucleoside-diphosphate-sugar epimerases	216	fig|6666666.326399.peg.1672	0.058627	0.505306	0.072	-4.09229	-0.984772		7.02254e-17	0.999937	0.618373	17383.8	1.26685e+06	87246.3	19741.8	No_category
glycosyl transferase, group 1	215	fig|6666666.326399.peg.940	0.0248905	0.207598	0.145	-5.32826	-2.26813		7.02254e-17	0.856147	0.896518	16425.1	2.235e+06	33988.5	74494.6	No_category
Arginine N-succinyltransferase (EC 2.3.1.109)	142	fig|6666666.326399.peg.3031	0.131234	0.001	0.645	-2.92979	-9.96578	-0.632629	0.864536	1.31518e-16	0.924702	45295.3	1.28276e+06		757841	Amino Acids and Derivatives
Fimbriae-like adhesin SfmA	141	fig|6666666.326399.peg.499	0.173491	0.001	0.493	-2.52707	-9.96578	-1.02034	0.881847	1.31518e-16	0.973177	104367	923565		296205	Membrane Transport
Oxidoreductase	311	fig|6666666.326399.peg.1820	2.28833	0.001	1.065	1.19429	-9.96578	0.0908534	0.832286	1.31518e-16	0.878491	318615	149501		109094	No_category
Phosphoglycerol transferase I (EC 2.7.8.20)	188	fig|6666666.326399.peg.4420	0.766871	0.001	0.163	-0.382944	-9.96578	-2.61706	0.958634	1.31518e-16	0.878869	538066	597704		79446.2	Stress Response
Ferrous iron transport periplasmic protein EfeO, contains peptidase-M75 domain and (frequently) cupredoxin-like domain	8	fig|6666666.326399.peg.1799	7.0922	11.3636	1.637	2.82623	3.50635	0.711054	0.349663	0.0414951	0.896518	2.41599e+08	3.2651e+07	4.12479e+08	5.79387e+07	Iron acquisition and metabolism
Alcohol dehydrogenase (EC 1.1.1.1)	18	fig|6666666.326399.peg.1735	3.16456	12.1951	11.281	1.662	3.60823	3.49582	0.729591	0.0336386	0.168502	4.25183e+07	1.32964e+07	1.66483e+08	1.61941e+08	Cofactors, Vitamins, Prosthetic Groups, Pigments;Fatty Acids, Lipids, and Isoprenoids;Carbohydrates
FIG00640454: hypothetical protein	40	fig|6666666.326399.peg.4398	1.1919	100	8.887	0.253257	6.64386	3.1517	0.908408	5.55792e-06	0.20762	1.0962e+06	575984	8.64461e+07	8.38655e+06	No_category
Oxidoreductase	22	fig|6666666.326399.peg.2362	6.66667	15.873	10.797	2.73697	3.9885	3.43256	0.376657	0.0156898	0.18438	2.30895e+07	3.18148e+06	5.48052e+07	3.73293e+07	No_category
Isocitrate lyase (EC 4.1.3.1)	5	fig|6666666.326399.peg.351	0.935454	0.0212712	0.279	-0.0962619	-5.55496	-1.84166	0.933987	0.00623573	0.901555	1.95317e+09	2.02027e+09	4.25089e+07	5.43338e+08	Carbohydrates
Ferrichrome-iron receptor	25	fig|6666666.326399.peg.486	20.8333	10.101	1.724	4.38082	3.33643	0.78576	0.0580738	0.0291933	0.808226	3.96634e+07	1.15304e+06	2.21711e+07	2.2853e+06	Iron acquisition and metabolism
Apo-citrate lyase phosphoribosyl-dephospho-CoA transferase (EC 2.7.7.61)	63	fig|6666666.326399.peg.812	0.446828	12.6582	1.964	-1.16221	3.662	0.973795	0.986544	0.0194278	0.773682	202410	1.74475e+06	1.90679e+07	3.21256e+06	Carbohydrates
Ferric enterobactin-binding periplasmic protein FepB (TC 3.A.1.14.2)	83	fig|6666666.326399.peg.2789	17.2414	13.3333	2.204	4.1078	3.73697	1.14012	0.0830792	0.00948107	0.618373	1.38651e+07	311845	1.54934e+07	1.29479e+06	Iron acquisition and metabolism
Phage shock protein A	78	fig|6666666.326399.peg.2114	0.551268	8.19672	0.719	-0.859174	3.03505	-0.475936	0.989855	0.0317034	0.916212	614568	1.53146e+06	1.27887e+07	825770	Stress Response
Uncharacterized zinc-type alcohol dehydrogenase-like protein ybdR	30	fig|6666666.326399.peg.2761	3.861	8.26446	10.79	1.94898	3.04692	3.43162	0.625468	0.0275926	0.169103	5.60203e+06	1.35706e+06	1.23069e+07	1.59241e+07	No_category
Manganese catalase (EC 1.11.1.6)	57	fig|6666666.326399.peg.2353	4.13223	8.40336	9.364	2.04692	3.07097	3.22712	0.592266	0.0259666	0.16482	3.71934e+06	1.28519e+06	8.21627e+06	9.97196e+06	No_category
Malate synthase (EC 2.3.3.9)	11	fig|6666666.326399.peg.352	0.0250645	0.00495776	0.08	-5.31821	-7.6561	-3.64386	0.199504	1.0705e-05	0.471775	1.7412e+07	8.24611e+08	3.31007e+06	6.21271e+07	Carbohydrates
Outer membrane protein N precursor	42	fig|6666666.326399.peg.2152	5.43478	7.40741	0.7	2.44222	2.88897	-0.514573	0.47374	0.0278207	0.924513	2.22188e+06	708962	3.02227e+06	390862	No_category
Superoxide dismutase [Fe] (EC 1.15.1.1)	44	fig|6666666.326399.peg.2919	0.0965158	0.0092675	0.092	-3.37309	-6.7536	-3.44222	0.778475	0.000215158	0.541328	3.56879e+07	3.33153e+08	2.98094e+06	3.16507e+07	Stress Response
NADP-specific glutamate dehydrogenase (EC 1.4.1.4)	23	fig|6666666.326399.peg.3043	0.229358	0.0260681	0.034	-2.12433	-5.26157	-4.87832	0.914483	0.0124476	0.140349	2.56128e+07	1.17834e+08	2.38499e+06	2.67518e+06	Amino Acids and Derivatives
Phosphonates transport ATP-binding protein PhnK	128	fig|6666666.326399.peg.252	0.748503	6.80272	2.793	-0.41792	2.76611	1.48182	0.958306	0.0165766	0.540583	30485.6	40726.7	2.32055e+06	966973	Phosphorus Metabolism
Pyruvate formate-lyase (EC 2.3.1.54)	51	fig|6666666.326399.peg.3536	0.131372	0.035926	0.022	-2.92828	-4.79883	-5.50635	0.864536	0.0331239	0.0606175	6.92974e+06	5.625e+07	1.80097e+06	565971	Carbohydrates
Cystine-binding protein	28	fig|6666666.326399.peg.2936	0.0661201	0.0328699	0.067	-3.91877	-4.92709	-3.8997	0.608842	0.0259666	0.376163	3.20544e+06	6.30621e+07	1.44312e+06	4.40299e+06	No_category
Ornithine carbamoyltransferase (EC 2.1.3.3)	43	fig|6666666.326399.peg.1361	0.4095	0.0399297	0.187	-1.28806	-4.64639	-2.41889	0.979141	0.0371751	0.878491	9.92483e+06	2.51258e+07	803606	4.43869e+06	Amino Acids and Derivatives
Ferritin-like protein 2	55	fig|6666666.326399.peg.4142	0.0545613	0.0233568	0.044	-4.19598	-5.42001	-4.50635	0.529131	0.0121035	0.340782	1.72379e+06	3.5795e+07	792003	1.0749e+06	No_category
DNA replication protein	149	fig|6666666.326399.peg.3284	0.516796	0.379363	0.001	-0.952334	-1.39835	-9.96578	0.999311	6.87879e-17	0.624775	795185	1.64069e+06	598083	37336.2	No_category
Cation efflux system protein CusF precursor	79	fig|6666666.326399.peg.3317	0.385505	0.0401719	0.129	-1.37518	-4.63767	-2.95456	0.967629	0.0341027	0.782732	4.88387e+06	1.73954e+07	462334	2.16276e+06	Virulence, Disease and Defense
Anaerobic dimethyl sulfoxide reductase chain A (EC 1.8.5.3)	39	fig|6666666.326399.peg.2480	0.0550995	0.0335627	0.027	-4.18182	-4.897	-5.2109	0.529131	0.036919	0.157359	1.24839e+06	3.7054e+07	453016	435047	No_category
Shikimate kinase III (EC 2.7.1.71)	197	fig|6666666.326399.peg.1247	0.344947	0.001	0.713	-1.53556	-9.96578		0.958634	1.31518e-16	0.922074	123831	421869	389613	614250	Amino Acids and Derivatives
Acetolactate synthase large subunit (EC 2.2.1.6)	92	fig|6666666.326399.peg.232	0.0602265	0.0454174	0.085	-4.05346	-4.46061	-3.55639	0.567659	0.0260701	0.54575	140094	1.28588e+07	331140	108033	Amino Acids and Derivatives;Carbohydrates
Tricarboxylate transport protein TctC	35	fig|6666666.326399.peg.3786	0.471921	0.0111008	0.985	-1.08338	-6.4932	-0.0218044	0.988123	0.000462521	0.935181	2.29015e+07	4.08902e+07	307093	4.64844e+07	Membrane Transport
Transcriptional regulator PhnF	219	fig|6666666.326399.peg.247	1.0661	7.5188	2.35	0.0923402	2.9105	1.23266	0.915664	0.0165144	0.504728	57176.1	53626.1	293387	147918	Phosphorus Metabolism
Glycerol dehydrogenase (EC 1.1.1.6)	80	fig|6666666.326399.peg.369	0.058126	0.0135099	0.018	-4.10467	-6.20984	-5.79586	0.547568	0.000478338	0.064649	1.02654e+06	2.85663e+07	225406	149618	Respiration
Alkaline phosphatase isozyme conversion protein precursor (EC 3.4.11.-)	331	fig|6666666.326399.peg.632		1000			9.96578			1.31518e-16				196032		No_category
Silver-binding protein	273	fig|6666666.326399.peg.3276		1000			9.96578			1.31518e-16				183873		No_category
Ferric enterobactin uptake protein FepE	95	fig|6666666.326399.peg.699	0.117606	0.0552425	0.066	-3.08797	-4.17808	-3.92139	0.838987	0.0483301	0.463353	219575	1.4339e+07	176994	220762	Iron acquisition and metabolism
Acetolactate synthase large subunit (EC 2.2.1.6)	37	fig|6666666.326399.peg.1027	0.0261015	0.0243522	0.038	-5.25972	-5.3598	-4.71786	0.212707	0.0101047	0.166256	512784	7.47957e+07	145535	437714	Amino Acids and Derivatives;Carbohydrates
2-keto-3-deoxy-D-arabino-heptulosonate-7-phosphate synthase I alpha (EC 2.5.1.54)	50	fig|6666666.326399.peg.17	0.0275786	0.0219853	0.024	-5.18031	-5.50732	-5.38082	0.231255	0.00719761	0.082313	747886	3.99814e+07	114998	515841	Amino Acids and Derivatives
Lead, cadmium, zinc and mercury transporting ATPase (EC 3.6.3.3) (EC 3.6.3.5); Copper-translocating P-type ATPase (EC 3.6.3.4)	70	fig|6666666.326399.peg.3411	0.0933358	0.0421852	0.03	-3.42143	-4.56712	-5.05889	0.767411	0.0305167	0.162266	105079	1.58197e+07	29480.7	34646.9	Virulence, Disease and Defense;Membrane Transport
Pyruvate decarboxylase (EC 4.1.1.1); Alpha-keto-acid decarboxylase (EC 4.1.1.-)	278	fig|6666666.326399.peg.3694	0.30656	0.001	0.105	-1.70576	-9.96578	-3.25154	0.944865	1.31518e-16	0.698671	112353	798300	22207.4	19201.9	Carbohydrates
PhnO protein	221	fig|6666666.326399.peg.871	0.263574	0.001	0.348	-1.92372	-9.96578		0.927257	1.31518e-16	0.947431	11019.6	304246	12562.5	87762.7	Phosphorus Metabolism
Transcriptional repressor of PutA and PutP / Proline dehydrogenase (EC 1.5.99.8) (Proline oxidase) / Delta-1-pyrroline-5-carboxylate dehydrogenase (EC 1.5.1.12)	76	fig|6666666.326399.peg.1804	0.192271	0.0220143	0.102	-2.37879	-5.50541	-3.29336	0.885983	0.00208875	0.698671	182292	1.05069e+07	6360.35	84634.9	Respiration;Amino Acids and Derivatives
			P+Al-
			P+Al+
			P-Al-
			P-Al+

## Sheet: RJAl6 sign
			Abundance			Log			p value			Abundances (Grouped):
	Protein_Function	Accession	P+Al+	P-Al+	P-Al-	P+Al+	P-Al+	P-Al-	P+Al+	P-Al+	P-Al-	P+Al+	P+Al-	P-Al+	P-Al-	Subsistema
1	Outer membrane protein A precursor	fig|6666666.326411.peg.3622	0.240211	0.0416095	0.043	-2.05762	-4.58694	-4.53952	0.0990111	0.0466066	0.0473075	1.77597e+09	7.9491e+09	2.89559e+08	2.98304e+08	Stress Response
2	Aconitate hydratase 2 (EC 4.2.1.3)	fig|6666666.326411.peg.590	1.37174	8.19672	28.382	0.456009	3.03505	4.8269	0.98844	0.308599	0.0247087	2.65869e+07	1.98347e+07	1.96067e+08	6.55845e+08	Carbohydrates
3	Phosphate ABC transporter, periplasmic phosphate-binding protein PstS (TC 3.A.1.7.1)	fig|6666666.326411.peg.3408	1.02775	71.4286	77.934	0.0394883	6.15843	6.28418	0.985132	0.00257349	0.00139442	1.23568e+08	1.17824e+08	8.57614e+09	9.65424e+09	Phosphorus Metabolism
4	TonB-dependent receptor	fig|6666666.326411.peg.4551	1.29032	45.4545	50.448	0.367732	5.50635	5.65673	0.956273	0.00947736	0.00532421	312641	1.01907e+06	2.80721e+08	3.95006e+08	Membrane Transport
5	Siderophore biosynthesis non-ribosomal peptide synthetase modules	fig|6666666.326411.peg.1127	1.20482	6.94444	22.315	0.268817	2.79586	4.47994	0.998965	0.384373	0.0438649	7.11739e+06	4.16305e+06	8.22145e+07	2.60302e+08	No_category
7	Alkaline phosphatase (EC 3.1.3.1)	fig|6666666.326411.peg.3118	1.03413	333.333	359.993	0.0484122	8.38082	8.49183	0.990067	6.73558e-06	4.52204e-06	1.42773e+06	1.19981e+06	6.97153e+08	6.68749e+08	Phosphorus Metabolism
11	Succinyl-CoA ligase [ADP-forming] beta chain (EC 6.2.1.5)	fig|6666666.326411.peg.2834	9.70874	25	27.187	3.27928	4.64386	4.76485	0.0128272	0.0439158	0.0274911	1.83733e+08	1.85186e+07	5.96963e+08	5.7089e+08	Carbohydrates
13	Glycerol-3-phosphate ABC transporter, periplasmic glycerol-3-phosphate-binding protein (TC 3.A.1.1.3)	fig|6666666.326411.peg.3199	0.167532	71.4286	50.411	-2.57749	6.15843	5.65567	0.316991	0.00250246	0.00532421	2.3947e+06	1.2927e+06	6.46553e+08	5.6819e+08	Carbohydrates
14	Outer membrane protein C precursor	fig|6666666.326411.peg.3047	1.5949	500	709.394	0.673463	8.96578	9.47044	0.973765	7.82428e-07	2.15505e-07	4.92169e+06	3.02819e+06	1.68184e+09	1.81515e+09	No_category
15	Succinyl-CoA ligase [ADP-forming] alpha chain (EC 6.2.1.5)	fig|6666666.326411.peg.2835	11.7647	17.8571	23.158	3.55639	4.15843	4.53344	0.0047677	0.0884083	0.0404682	2.6296e+08	2.2357e+07	4.23259e+08	5.58274e+08	Carbohydrates
19	Phosphonate ABC transporter phosphate-binding periplasmic component (TC 3.A.1.9.1)	fig|6666666.326411.peg.2994	1.02775	200	226.585	0.0394883	7.64386	7.82391	0.990067	7.76755e-05	3.0193e-05	7.87378e+06	1.60955e+06	1.02407e+09	1.04344e+09	Membrane Transport;Phosphorus Metabolism
20	FIG00444883: hypothetical protein	fig|6666666.326411.peg.3319	0.392003	62.5	62.972	-1.35106	5.96578	5.97664	0.937883	0.00406387	0.00273376	105713	52780.6	4.82908e+08	5.03892e+08	No_category
22	Extracellular serine protease precursor (EC 3.4.21.-)	fig|6666666.326411.peg.2415	2.88184	0.0863856	0.014	1.52699	-3.53306	-6.15843	0.587145	0.188623	0.00244747	6.51014e+08	2.32009e+08	1.91033e+07	2.37075e+06	No_category
25	RND efflux system, inner membrane transporter CmeB	fig|6666666.326411.peg.2688	0.337268	0.0111149	0.017	-1.56803	-6.49136	-5.87832	0.273874	0.00127338	0.00392405	6.80611e+07	1.68189e+08	890396	1.60916e+06	Virulence, Disease and Defense
28	D-alanyl-D-alanine carboxypeptidase (EC 3.4.16.4)	fig|6666666.326411.peg.3495	0.412712	0.0425876	0.028	-1.27679	-4.55342	-5.15843	0.436628	0.0489555	0.0159126	1.20255e+08	2.71672e+08	1.15478e+07	6.23351e+06	Cell Wall and Capsule;Protein Metabolism
36	Maltodextrin glucosidase (EC 3.2.1.20)	fig|6666666.326411.peg.2604	1.12994	24.3902	31.439	0.176251	4.60823	4.97448	0.960932	0.0458749	0.0192134	263336	360701	4.4472e+07	5.99116e+07	Carbohydrates
43	3-oxoacyl-[acyl-carrier-protein] synthase, KASI (EC 2.3.1.41)	fig|6666666.326411.peg.1453	7.69231	11.1111	21.877	2.94342	3.47393	4.45134	0.0377802	0.202946	0.0459344	3.76979e+07	3.73039e+06	8.1339e+07	1.00454e+08	Fatty Acids, Lipids, and Isoprenoids
44	PTS system, mannose-specific IID component	fig|6666666.326411.peg.833	0.480077	0.0334258	0.022	-1.05866	-4.90289	-5.50635	0.561845	0.0281028	0.00910696	7.43463e+07	1.41699e+08	5.28735e+06	3.27658e+06	No_category
379	Methionine repressor MetJ	fig|6666666.326411.peg.21	0.0823723	0.001	0.191	-3.6017	-9.96578	-2.38836	0.222554	6.0962e-17	0.736037	16361	578802		26153.9	Amino Acids and Derivatives
45	Proteinase inhibitor I11, ecotin precursor	fig|6666666.326411.peg.3515	0.147037	0.0169598	0.028	-2.76575	-5.88174	-5.15843	0.0128272	0.00462655	0.0170266	5.80355e+07	4.27601e+08	6.25035e+06	1.20268e+07	No_category
46	FIG00809136: hypothetical protein	fig|6666666.326411.peg.2730	0.121492	0.0108274	0.009	-3.04107	-6.52917	-6.79586	0.0048085	0.00117251	0.000553708	1.64684e+07	1.31866e+08	830516	716009	No_category
47	Phosphatidylserine/phosphatidylglycerophosphate/cardiolipi n synthases and related enzymes	fig|6666666.326411.peg.4549	1.29199	62.5	108.427	0.369595	5.96578	6.76058	0.958165	0.00400226	0.000463244	1.2252e+06	676442	6.74007e+07	1.22767e+08	No_category
48	Membrane fusion protein of RND family multidrug efflux pump	fig|6666666.326411.peg.2689	0.567215	0.00741405	0.023	-0.818032	-7.07552	-5.44222	0.699753	0.00033028	0.00941272	4.71306e+07	8.60188e+07	191789	1.19462e+06	Virulence, Disease and Defense
52	Attachment invasion locus protein precursor	fig|6666666.326411.peg.3083	0.621891	0.0263532	0.026	-0.685267	-5.24588	-5.26534	0.784929	0.0155176	0.0133832	4.51738e+08	8.04666e+08	2.08723e+07	2.13332e+07	No_category
183	Phospho-N-acetylmuramoyl-pentapeptide-transferase (EC 2.7.8.13)	fig|6666666.326411.peg.4394	0.186567	0.001	0.046	-2.42223	-9.96578	-4.44222	0.454402	6.0962e-17	0.168577	475715	2.63855e+06		69886.8	Cell Wall and Capsule
54	Tryptophan synthase beta chain (EC 4.2.1.20)	fig|6666666.326411.peg.681	0.816327	16.9492	22.422	-0.292782	4.08314	4.48684	0.997724	0.097206	0.0434406	760949	1.19836e+06	6.20932e+07	6.37094e+07	Secondary Metabolism;Amino Acids and Derivatives
57	PhoP/Q-regulated protein PqaA	fig|6666666.326411.peg.1123	3.09598	11.3636	28.498	1.63039	3.50635	4.83279	0.721051	0.188623	0.0244993	6.47007e+06	1.79734e+06	2.46826e+07	6.22862e+07	No_category
64	Uncharacterized protein ImpJ/VasE	fig|6666666.326411.peg.1137	1.28041	5.98802	33.134	0.356606	2.58208	5.05024	0.98844	0.444115	0.016804	3.11176e+06	1.71649e+06	3.58092e+07	1.49461e+08	Membrane Transport
66	Periplasmic protein related to spheroblast formation	fig|6666666.326411.peg.2055	0.191939	0.00251242	0.002	-2.38128	-8.63671	-8.96578	0.0422041	5.25616e-06	4.67889e-07	2.31061e+08	1.06551e+09	2.02165e+06	1.2252e+06	No_category
67	Glycerophosphoryl diester phosphodiesterase (EC 3.1.4.46)	fig|6666666.326411.peg.2519	1.00908	16.9492	43.942	0.013043	4.08314	5.45753	0.98844	0.0981843	0.00787958	779126	707144	3.81899e+07	5.71712e+07	Carbohydrates
68	Putative fimbrial chaparone	fig|6666666.326411.peg.1121	3.77358	17.5439	46.103	1.91594	4.13289	5.52679	0.478077	0.0934611	0.00687414	8.47201e+06	5.25737e+06	5.40825e+07	1.28573e+08	No_category
72	PhnI protein	fig|6666666.326411.peg.4630		1000	1000		9.96578	9.96578		6.0962e-17	5.61682e-17	35229.8		1.39918e+07	3.3349e+07	Phosphorus Metabolism
77	Fimbrial adhesin	fig|6666666.326411.peg.1119	3.98406	11.236	29.976	1.99424	3.49005	4.90574	0.538173	0.193384	0.0216537	5.12215e+06	1.04009e+06	1.59282e+07	4.29342e+07	Membrane Transport
78	ABC exporter for hemopore HasA, outer membrane component HasF	fig|6666666.326411.peg.3454	0.121877	0.088881	0.044	-3.0365	-3.49198	-4.50635	0.00487706	0.196608	0.0486204	3.8319e+06	3.48894e+07	365170	243381	No_category
93	Flagellar hook-associated protein FliD	fig|6666666.326411.peg.941	1000	1000	1000	10	9.96578	10	1.16881e-16	6.0962e-17	5.61682e-17	192532	42372.1	1.73066e+06	2.41187e+07	Motility and Chemotaxis
94	Polysaccharide export lipoprotein Wza	fig|6666666.326411.peg.3440	1.07643	0.001	0.001	0.106249	-9.96578	-9.96578	0.990067	5.61682e-17	5.61682e-17	2.28795e+07	2.17802e+07	8753.55		No_category
96	Exopolyphosphatase (EC 3.6.1.11)	fig|6666666.326411.peg.1812	0.327654	0.482625	0.028	-1.60975	-1.05102	-5.15843	0.341449	0.886967	0.0244217	4.47446e+06	1.40412e+07	294391	70620	Phosphorus Metabolism
102	Periplasmic hemin-binding protein	fig|6666666.326411.peg.4776	66.6667	41.6667	0.001	6.05889	5.38082	-9.96578	1.97889e-08	0.0116888	5.61682e-17	2.7104e+07	199084	1.7502e+07	26401.5	Iron acquisition and metabolism
108	Secreted alkaline metalloproteinase (EC 3.4.24.-), PrtA/B/C/G homolog	fig|6666666.326411.peg.3978	34.4828	0.625391	39.897	5.1078	-0.67717	5.31821	3.39521e-06	0.930457	0.0241163	3.26461e+07	271457	7.88568e+06	9.52474e+06	No_category
109	PhnJ protein	fig|6666666.326411.peg.4631	0.774593	14.0845	35.92	-0.368489	3.81604	5.16672	0.990067	0.119799	0.0241477	52236.2	36409.5	7.56219e+06	1.60851e+07	Phosphorus Metabolism
110	Outer membrane protein W precursor (raro, elebado en control, posible rol en estress)	fig|6666666.326411.peg.684	0.136855	0.00150166	0.004	-2.86928	-9.37923	-7.96578	0.00888547	5.61188e-07	1.85494e-05	2.85562e+07	2.11363e+08	302988	429411	No_category
111	FIG000859: hypothetical protein YebC	fig|6666666.326411.peg.791	1.5083	47.619	50.31	0.592919	5.57347	5.65277	0.870181	0.00874191	0.00876714	91264.3	106879	9.60515e+06	1.13327e+07	Cofactors, Vitamins, Prosthetic Groups, Pigments;DNA Metabolism
113	Hemophore HasA outer membrane receptor HasR / Iron siderophore receptor protein	fig|6666666.326411.peg.2582	33.3333	29.4118	0.001	5.05889	4.87832	-10	0.00159564	0.0240915	5.61682e-17	7.47592e+06	37056.9	5.77385e+06	84729	Iron acquisition and metabolism
114	LSU ribosomal protein L14p (L23e)	fig|6666666.326411.peg.141	1.5625	0.0479157	0.041	0.643856	-4.38336	-4.60823	0.964411	0.0636413	0.0420259	1.36424e+08	7.41864e+07	4.02911e+06	3.10113e+06	Protein Metabolism
325	Oligopeptide transport system permease protein OppB (TC 3.A.1.5.1)	fig|6666666.326411.peg.711	0.252845	0.001	0.107	-1.98368	-9.96578	-3.22432	0.761	6.0962e-17	0.524569	187290	867741		12121.4	Membrane Transport
117	PTS system, glucose-specific IIB component (EC 2.7.1.69) / PTS system, glucose-specific IIC component	fig|6666666.326411.peg.3787	0.808407	0.0365671	0.032	-0.306846	-4.77331	-4.96578	0.928343	0.0321881	0.0304855	1.10924e+07	1.80251e+07	1.54253e+06	924484	Carbohydrates
118	2-hydroxy-3-oxopropionate reductase (EC 1.1.1.60)	fig|6666666.326411.peg.2990	1000	1000	1000	9.96578	9.96578	9.96578	1.16881e-16	6.0962e-17	5.61682e-17	605928	16565.3	2.55465e+07	1.34413e+07	Carbohydrates
119	Secreted protein, suppressor for copper-sensitivity ScsC	fig|6666666.326411.peg.1442	0.0360894	0.0232164	0.028	-4.79228	-5.42871	-5.15843	1.24677e-06	0.0111116	0.0172535	941832	4.12465e+07	235415	575829	Virulence, Disease and Defense
120	LSU ribosomal protein L20p	fig|6666666.326411.peg.4041	1.94175	0.0369208	0.038	0.957356	-4.75942	-4.71786	0.892185	0.0357107	0.0353591	1.6904e+08	7.50052e+07	2.43953e+06	2.67524e+06	Virulence, Disease and Defense;Protein Metabolism
122	Uncharacterized protein ImpA	fig|6666666.326411.peg.1152	2.7248	8.33333	27.334	1.44615	3.05889	4.77262	0.704233	0.297726	0.0349179	1.45745e+06	750591	5.95909e+06	1.66741e+07	Membrane Transport
123	Type-1 fimbrial protein, A chain precursor	fig|6666666.326411.peg.1122	9.09091	21.2766	55.083	3.18442	4.4112	5.78354	0.134394	0.0725211	0.00614602	3.54204e+06	212518	9.29461e+06	2.6065e+07	No_category
124	Oxidoreductase, short chain dehydrogenase/reductase family	fig|6666666.326411.peg.327	1.09051	25.641	42.338	0.125006	4.68038	5.40388	0.951275	0.0438058	0.0136419	231945	47414.2	1.18734e+07	1.8456e+07	No_category
127	Iron compound ABC transporter, periplasmic iron compound-binding protein	fig|6666666.326411.peg.1305	4.78469	1.27551	0.001	2.25843	0.351074	-9.96578	0.384848	0.984726	5.61682e-17	1.04272e+07	257895	5.17519e+06		No_category
131	Fe(2+)/alpha-ketoglutarate-dependent dioxygenase LpxO	fig|6666666.326411.peg.924	0.37037	0.0947688	0.001	-1.43296	-3.39944	-9.96578	0.4925	0.178971	5.61682e-17	2.65741e+06	8.44976e+06	503411		Cell Wall and Capsule
133	Ferric siderophore transport system, periplasmic binding protein TonB	fig|6666666.326411.peg.4552		1000	1000		9.96578	9.96578		6.0962e-17	5.61682e-17	168612		2.03106e+06	2.99375e+06	Membrane Transport;Iron acquisition and metabolism
139	Enterobactin esterase	fig|6666666.326411.peg.2344	4.78469	8.62069	0.001	2.25843	3.1078	-9.96578	0.394465	0.294478	5.61682e-17	2.29606e+06	140450	1.00889e+07		Iron acquisition and metabolism
141	Putative Ton-B dependent hemine receptor	fig|6666666.326411.peg.1553	1.38889	0.755287	0.001	0.473931	-0.404903	-9.96578	0.959756	0.999659	5.61682e-17	2.85621e+06	209940	1.09527e+06		Membrane Transport
142	Cell division inhibitor	fig|6666666.326411.peg.1415	0.169895	0.001	0.001	-2.55729	-9.96578	-9.96578	0.0500183	5.61682e-17	5.61682e-17	3.16211e+06	1.41369e+07	34439.3	45868.2	Dormancy and Sporulation
145	Chaperone protein DnaJ	fig|6666666.326411.peg.4455	0.147645	0.0490749	0.035	-2.75979	-4.34887	-4.8365	0.0351235	0.0582211	0.0312397	1.66034e+06	1.14452e+07	135650	105790	Protein Metabolism;Stress Response
148	Preprotein translocase secY subunit (TC 3.A.5.1.1)	fig|6666666.326411.peg.134	0.242895	0.020978	0.025	-2.04159	-5.57498	-5.32193	0.198139	0.00530407	0.0150978	2.82181e+06	8.95555e+06	24637	22063.5	No_category
150	Arylsulfatase (EC 3.1.6.1)	fig|6666666.326411.peg.486	0.0504032	0.0740631	0.038	-4.31034	-3.7551	-4.71786	0.00308979	0.128659	0.0479049	95469.2	8.70788e+06	120226	85945.4	Sulfur Metabolism
151	FIG01055588: hypothetical protein	fig|6666666.326411.peg.658		1000	1000		9.96578	9.96578		6.0962e-17	5.61682e-17			5.64663e+06	5.26628e+06	No_category
152	Short-chain dehydrogenase/reductase SDR	fig|6666666.326411.peg.627	1000	1000	1000	9.96578	9.96578	9.96578	1.16881e-16	6.0962e-17	5.61682e-17	1.66792e+06		762987	644956	No_category
153	Methionine ABC transporter permease protein	fig|6666666.326411.peg.4062	0.370645	0.001	0.001	-1.43189	-9.96578	-9.96578	0.746926	5.61682e-17	5.61682e-17	1.12468e+06	3.15412e+06	10026		Amino Acids and Derivatives
155	FIG01200701: possible membrane protein	fig|6666666.326411.peg.2264		0.001	0.001		-9.96578	-9.96578	0.997724	6.0962e-17	5.61682e-17	3.90713e+06	3.19912e+06	101468		No_category
156	Putative lipoprotein yceB precursor	fig|6666666.326411.peg.815	1.07181	0.001	0.001	0.100051	-9.96578	-9.96578	0.993312	6.0962e-17	5.61682e-17	4.31705e+06	4.08666e+06			No_category
157	Phosphate regulon transcriptional regulatory protein PhoB (SphR)	fig|6666666.326411.peg.2595		1000	1000		9.96578	9.96578		6.0962e-17	5.61682e-17			1.65696e+06	2.30032e+06	Phosphorus Metabolism
158	Glutamate-ammonia-ligase adenylyltransferase (EC 2.7.7.42)	fig|6666666.326411.peg.489	0.239751	0.001	0.001	-2.06039	-9.96578	-9.96578	0.352048	6.0962e-17	5.61682e-17	1.22256e+06	5.76283e+06			Nitrogen Metabolism
160	hypothetical protein	fig|6666666.326411.peg.2340	3.26797	10.101	61.56	1.7084	3.33643	5.94392	0.459019	0.285342	0.0117346	243282	18243.9	964580	6.06451e+06	No_category
161	potassium efflux system KefA	fig|6666666.326411.peg.2302	0.348068	0.001	0.028	-1.52256	-9.96578	-5.15843	0.562372	6.0962e-17	0.0262569	1.54588e+06	6.17175e+06		40400.4	No_category
163	Short-chain dehydrogenase/reductase SDR	fig|6666666.326411.peg.1728	2.20751	13.8889	32.931	1.14242	3.79586	5.04137	0.73191	0.24233	0.0300003	424875	56420	2.85708e+06	7.13989e+06	No_category
164	Na+ dependent nucleoside transporter NupC	fig|6666666.326411.peg.1511	0.202552	0.001	0.001	-2.30363	-9.96578	-9.96578	0.380595	6.0962e-17	5.61682e-17	910455	4.57005e+06			Nucleosides and Nucleotides;Carbohydrates
166	Aerobic C4-dicarboxylate transporter for fumarate, L-malate, D-malate, succunate	fig|6666666.326411.peg.3271	0.484731	0.001	0.001	-1.04474	-9.96578	-9.96578	0.877894	6.0962e-17	5.61682e-17	1.53353e+06	2.82696e+06	28546.1		No_category
168	Membrane fusion component of tripartite multidrug resistance system	fig|6666666.326411.peg.2044	1.03842	0.001	0.001	0.0543923	-9.96578	-9.96578	0.998965	6.0962e-17	5.61682e-17	2.60191e+06	2.40825e+06	16860.2		Virulence, Disease and Defense
169	Probable RND efflux membrane fusion protein	fig|6666666.326411.peg.1825	0.628931	0.107562	0.001	-0.669027	-3.21677	-9.96578	0.951275	0.447452	5.61682e-17	1.49068e+06	2.34131e+06	128101		Virulence, Disease and Defense
171	FIG01055405: hypothetical protein	fig|6666666.326411.peg.1870	0.726216	0.0364325	0.032	-0.461529	-4.77863	-4.96578	0.948972	0.0357107	0.0494144	2.66482e+06	3.99684e+06	105199	92808.5	No_category
172	Proline/sodium symporter PutP (TC 2.A.21.2.1) @ Propionate/sodium symporter	fig|6666666.326411.peg.930	0.313775	0.0227676	0.032	-1.6722	-5.45687	-4.96578	0.496195	0.00365642	0.0209936	1.9558e+06	7.07319e+06	60655.4	127408	Amino Acids and Derivatives
173	Membrane protein YcjF	fig|6666666.326411.peg.2188	0.2405	0.001	0.001	-2.05589	-9.96578	-9.96578	0.51773	5.61682e-17	5.61682e-17	866957	3.78294e+06	23421.2		Regulation and Cell signaling
174	2-octaprenyl-3-methyl-6-methoxy-1,4-benzoquinol hydroxylase (EC 1.14.13.-)	fig|6666666.326411.peg.4231	0.0817661	0.0724113	0.029	-3.61235	-3.78764	-5.1078	0.0750465	0.180555	0.0431102	188571	3.44501e+06	88590.8	27012.3	Cofactors, Vitamins, Prosthetic Groups, Pigments
175	Cell division protein FtsX	fig|6666666.326411.peg.3210	0.0629802	0.0236485	0.038	-3.98896	-5.40211	-4.71786	0.000220237	0.0106164	0.0479492	1.3204e+06	2.23067e+07	300224	794356	No_category
176	Uncharacterized metabolite ABC transporter in Enterobacteriaceae, ATP-binding protein EC-YbbA	fig|6666666.326411.peg.2729	0.100482	0.001	0.001	-3.31499	-9.96578	-9.96578	0.0582953	6.0962e-17	5.61682e-17	509694	5.67259e+06	66103		No_category
177	Phosphatidylserine decarboxylase (EC 4.1.1.65)	fig|6666666.326411.peg.4732	0.0664275	0.001	0.001	-3.91207	-9.96578	-9.96578	0.00195336	6.0962e-17	5.61682e-17	598314	1.14275e+07			Fatty Acids, Lipids, and Isoprenoids
178	AmpE protein	fig|6666666.326411.peg.4371	0.164799	0.0247133	0.03	-2.60122	-5.33857	-5.05889	0.0518974	0.0126326	0.021365	1.7227e+06	1.10527e+07	71917.4	105076	No_category
180	Phosphopantothenoylcysteine decarboxylase (EC 4.1.1.36) / Phosphopantothenoylcysteine synthetase (EC 6.3.2.5)	fig|6666666.326411.peg.78	0.293772	0.0606833	0.001	-1.76723	-4.04256	-9.96578	0.673184	0.167393	5.61682e-17	202391	3.29285e+06	33382.3		Cofactors, Vitamins, Prosthetic Groups, Pigments
181	Glutaredoxin 3 (Grx3)	fig|6666666.326411.peg.52		1000	1000		9.96578	9.96578		6.0962e-17	5.61682e-17			1.5128e+06	1.74761e+06	Stress Response
182	Magnesium and cobalt transport protein CorA	fig|6666666.326411.peg.3485	0.314465	0.0712555	0.001	-1.66903	-3.81085	-9.96578	0.733018	0.317929	5.61682e-17	861393	2.33862e+06	19948.5		Membrane Transport
185	POTASSIUM/PROTON ANTIPORTER ROSB	fig|6666666.326411.peg.2708	0.329272	0.0354925	0.001	-1.60265	-4.81634	-9.96578	0.70332	0.0808244	5.61682e-17	877207	3.0378e+06	55745		Potassium metabolism
186	RND efflux system, inner membrane transporter CmeB	fig|6666666.326411.peg.1756	2.07469	0.001	0.001	1.05289	-9.96578	-9.96578	0.834686	6.0962e-17	5.61682e-17	1.3432e+06	364412			Virulence, Disease and Defense
189	Zinc transporter ZitB	fig|6666666.326411.peg.2849	0.118652	0.0169039	0.001	-3.07519	-5.8865	-9.96578	0.060034	5.61682e-17	5.61682e-17	527570	7.21937e+06	30944.7	174650	Virulence, Disease and Defense
191	Integral membrane protein YggT, involved in response to extracytoplasmic stress (osmotic shock)	fig|6666666.326411.peg.567	0.517063	0.0083875	0.001	-0.951588	-6.89754	-9.96578	0.764805	0.000123676	5.61682e-17	3.83703e+06	6.3138e+06	10541.4		No_category
192	Cellulose synthase operon protein C	fig|6666666.326411.peg.3273	0.688705	0.146477	0.001	-0.538041	-2.77125	-9.96578	0.959756	0.535313	5.61682e-17	1.67116e+06	2.5494e+06	67705.4		No_category
193	MotA/TolQ/ExbB proton channel family protein	fig|6666666.326411.peg.2841	0.0808865	0.001	0.001	-3.62796	-9.96578	-9.96578	0.0308291	6.0962e-17	5.61682e-17	376665	5.48272e+06		106730	Membrane Transport
195	Calcium/proton antiporter	fig|6666666.326411.peg.923	0.323415	0.00657652	0.012	-1.62854	-7.24846	-6.38082	0.32066	0.000208146	0.00286424	4.72972e+06	1.30039e+07	131485	168645	No_category
196	Phosphonates transport ATP-binding protein PhnK	fig|6666666.326411.peg.4632	1000	1000	1000	9.96578	9.96578	9.96578	1.16881e-16	6.0962e-17	5.61682e-17	114424		1.39703e+06	2.61353e+06	Phosphorus Metabolism
197	High-affinity gluconate transporter GntT	fig|6666666.326411.peg.1680	0.125	0.169808	0.038	-3	-2.55802	-4.71786	0.0842071	0.358837	0.0459593	864928	6.12987e+06	935367	136639	Carbohydrates
198	Sodium/hydrogen exchanger family protein	fig|6666666.326411.peg.282	0.21254	0.001	0.001	-2.23419	-9.96578	-9.96578	0.129702	6.0962e-17	5.61682e-17	2.25304e+06	1.02161e+07			No_category
199	Uncharacterized protein YfaZ precursor	fig|6666666.326411.peg.1368	0.395413	0.0224795	0.01	-1.33857	-5.47525	-6.64386	0.405593	0.00804918	0.00100572	7.79323e+06	1.95534e+07	313471	110195	No_category
200	Metal-dependent hydrolases of the beta-lactamase superfamily I; PhnP protein	fig|6666666.326411.peg.4637		1000	1000		9.96578	9.96578		6.0962e-17	5.61682e-17			2.85165e+06	2.68083e+06	Virulence, Disease and Defense
201	Uncharacterized protein ImpH/VasB	fig|6666666.326411.peg.1146		1000	1000		9.96578	9.96578		6.0962e-17	5.61682e-17			785611	4.50911e+06	Membrane Transport
202	Putative preQ0 transporter	fig|6666666.326411.peg.543	0.315956	0.175101	0.025	-1.66221	-2.51374	-5.32193	0.638581	0.458433	0.0294238	1.21732e+06	3.99164e+06	433833	6551.66	RNA Metabolism
203	Glycerol-3-phosphate ABC transporter, ATP-binding protein UgpC (TC 3.A.1.1.3)	fig|6666666.326411.peg.3196		1000	1000		9.96578	9.96578		6.0962e-17	5.61682e-17			2.10339e+06	1.35174e+06	Carbohydrates
204	Heat shock protein FtsJ/RrmJ @ Ribosomal RNA large subunit methyltransferase E (EC 2.1.1.-)	fig|6666666.326411.peg.4670	0.851064	0.001	0.001	-0.232661	-9.96578	-9.96578	0.997724	6.0962e-17	5.61682e-17	1.22872e+06	1.56242e+06	62986.2		RNA Metabolism
205	Shikimate kinase I (EC 2.7.1.71)	fig|6666666.326411.peg.1627		1000	1000		9.96578	9.96578		6.0962e-17	5.61682e-17			865260	1.38087e+06	Amino Acids and Derivatives
206	Lysine-specific permease	fig|6666666.326411.peg.1309	0.266667	0.001	0.001	-1.90689	-9.96578	-9.96578	0.302229	6.0962e-17	5.61682e-17	2.15292e+06	8.17966e+06			No_category
207	sensory transduction histidine kinase	fig|6666666.326411.peg.172	0.314268	0.001	0.001	-1.66993	-9.96578	-9.96578	0.760471	6.0962e-17	5.61682e-17	618710	2.39708e+06			No_category
208	Branched-chain amino acid transport system permease protein LivM (TC 3.A.1.4.1)	fig|6666666.326411.peg.3203	0.284657	0.001	0.001	-1.8127	-9.96578	-9.96578	0.713709	6.0962e-17	5.61682e-17	616481	2.10589e+06			Membrane Transport
194	LSU ribosomal protein L27p	fig|6666666.326411.peg.4678	2.09205	0.001	0.037	1.06492	-9.96578	-4.75633	0.884532	6.0962e-17	0.0572619	1.33874e+07	5.67456e+06		100409	Protein Metabolism
209	PTS system, mannose-specific IIC component	fig|6666666.326411.peg.832	0.217202	0.0263831	0.023	-2.20289	-5.24424	-5.44222	0.0677003	0.0130183	0.0129216	7.36876e+06	2.69325e+07	240109	175729	No_category
210	DedA family inner membrane protein YqjA	fig|6666666.326411.peg.447	0.130412	0.001	0.001	-2.93885	-9.96578	-9.96578	0.115547	6.0962e-17	5.61682e-17	650544	5.76464e+06			Miscellaneous
212	Magnesium and cobalt transport protein CorA	fig|6666666.326411.peg.3237	0.332447	0.0241967	0.029	-1.5888	-5.36905	-5.1078	0.583214	0.0130475	0.0404823	1.62049e+06	4.56888e+06	43064.9	41297.2	Membrane Transport
213	FIG01055512: hypothetical protein	fig|6666666.326411.peg.1854	0.465116	0.001	0.001	-1.10434	-9.96578	-9.96578	0.922359	6.0962e-17	5.61682e-17	880640	1.84718e+06		41118.7	No_category
214	Low-affinity inorganic phosphate transporter	fig|6666666.326411.peg.1725	0.182315	0.001	0.001	-2.45549	-9.96578	-9.96578	0.239157	6.0962e-17	5.61682e-17	933788	4.93186e+06			Phosphorus Metabolism
215	Lipopolysaccharide ABC transporter, ATP-binding protein LptB	fig|6666666.326411.peg.403	0.197511	0.001	0.001	-2.33999	-9.96578	-9.96578	0.532991	6.0962e-17	5.61682e-17	359328	1.98851e+06		94421.8	Cell Wall and Capsule
217	Tricarboxylate transport membrane protein TctA	fig|6666666.326411.peg.1437	0.59952	0.0168478	0.001	-0.738119	-5.8913	-9.96578	0.904297	5.61682e-17	5.61682e-17	2.44279e+06	4.01969e+06	36846.9	115326	Membrane Transport
231	Cytochrome c-type biogenesis protein CcmE, heme chaperone	fig|6666666.326411.peg.1473	0.391236	0.001	0.386	-1.35389	-9.96578	-1.37333	0.928343	6.0962e-17	0.934436	190143	768934		187449	Respiration
221	Citrate Succinate antiporter (TC 2.A.47.3.2)	fig|6666666.326411.peg.1210	0.0164449	0.001	0.001	-5.92621	-9.96578	-9.96578	2.36e-08	6.0962e-17	5.61682e-17	333289	1.98542e+07			Carbohydrates
223	Adenosylmethionine-8-amino-7-oxononanoate aminotransferase (EC 2.6.1.62)	fig|6666666.326411.peg.2875		1000	1000		9.96578	9.96578		6.0962e-17	5.61682e-17	77648.6		1.84693e+06	508025	Cofactors, Vitamins, Prosthetic Groups, Pigments
225	Glycerol-3-phosphate dehydrogenase [NAD(P)+] (EC 1.1.1.94)	fig|6666666.326411.peg.50	0.408497	0.001	0.001	-1.2916	-9.96578	-9.96578	0.933467	6.0962e-17	5.61682e-17	163927	772890			Fatty Acids, Lipids, and Isoprenoids;Carbohydrates
404	Cytoplasmic axial filament protein CafA and Ribonuclease G (EC 3.1.4.-)	fig|6666666.326411.peg.360	0.510725	0.001	0.198	-0.969381	-9.96578	-2.33643	0.983587	6.0962e-17	0.747715	29612.3	399206		93490.6	RNA Metabolism
226	Cytidine deaminase (EC 3.5.4.5)	fig|6666666.326411.peg.3151	1000	1000	1000	9.96578	9.96578	9.96578	1.16881e-16	6.0962e-17	5.61682e-17	131076		1.10232e+06	585347	RNA Metabolism;Nucleosides and Nucleotides;Regulation and Cell signaling
227	L-Proline/Glycine betaine transporter ProP	fig|6666666.326411.peg.3732	0.809061	0.001	0.001	-0.305679	-9.96578	-9.96578	0.998965	6.0962e-17	5.61682e-17	864764	1.00381e+06			Amino Acids and Derivatives
220	Cold shock protein CspD	fig|6666666.326411.peg.3554	7.93651	0.001	0.392	2.9885	-9.96578	-1.35107	0.187125	6.0962e-17	0.901631	2.04965e+06	117113		73115.3	Stress Response
228	Lipoprotein releasing system transmembrane protein LolC	fig|6666666.326411.peg.3896	0.239808	0.001	0.001	-2.06005	-9.96578	-9.96578	0.638648	6.0962e-17	5.61682e-17	382793	1.93444e+06			Cell Wall and Capsule
229	Replicative DNA helicase (EC 3.6.1.-)	fig|6666666.326411.peg.311	0.500501	0.591017	0.001	-0.998557	-0.75873	-9.96578	0.951275	0.980713	5.61682e-17	638275	1.21418e+06	201363		No_category
232	ABC-type multidrug transport system, permease component	fig|6666666.326411.peg.4649	0.43122	0.001	0.001	-1.2135	-9.96578	-9.96578	0.951107	6.0962e-17	5.61682e-17	164451	601069			No_category
309	Macrolide-specific efflux protein MacA	fig|6666666.326411.peg.3552	1.26263	0.001	0.697	0.336428	-9.96578	-0.520769	0.937139	6.0962e-17	0.999544	373482	334912		21060	Virulence, Disease and Defense
304	DedA protein	fig|6666666.326411.peg.1426	0.175377	0.001	0.038	-2.51147	-9.96578	-4.71786	0.339818	6.0962e-17	0.069317	715755	3.88343e+06		147993	Virulence, Disease and Defense;Miscellaneous;Stress Response
235	UPF0028 protein YchK	fig|6666666.326411.peg.723	0.221631	0.001	0.001	-2.17377	-9.96578	-9.96578	0.60689	6.0962e-17	5.61682e-17	318539	1.85573e+06			Miscellaneous
236	UPF0265 protein YeeX	fig|6666666.326411.peg.1292	0.0401091	0.0388591	0.039	-4.63993	-4.6856	-4.68038	0.000177158	0.0362788	0.0471558	397624	1.03285e+07	41636.7	140310	Miscellaneous
237	Cell division protein FtsI [Peptidoglycan synthetase] (EC 2.4.1.129)	fig|6666666.326411.peg.4397	0.417537	0.001	0.001	-1.26003	-9.96578	-9.96578	0.928343	6.0962e-17	5.61682e-17	409876	762228			Cell Wall and Capsule;RNA Metabolism;Cell Division and Cell Cycle
238	Alkylphosphonate utilization operon protein PhnA	fig|6666666.326411.peg.2785		5.18135	9.685		2.37333	10		6.0962e-17	5.61682e-17	39421.2	45092.9	315614	675150	Phosphorus Metabolism
240	Gamma-glutamyl-GABA hydrolase (EC 3.5.1.94)	fig|6666666.326411.peg.3952	6.0241	1.5528		10	0.634867	10	1.16881e-16	6.0962e-17	5.61682e-17	1.01967e+06	58146.6	210615	117529	Amino Acids and Derivatives
241	Cytosine/purine/uracil/thiamine/allantoin permease family protein	fig|6666666.326411.peg.520	0.23116	0.001	0.001	-2.11303	-9.96578	-9.96578	0.667136	6.0962e-17	5.61682e-17	357094	1.5074e+06			Nucleosides and Nucleotides
242	Undecaprenyl-diphosphatase (EC 3.6.1.27)	fig|6666666.326411.peg.484	0.113947	0.001	0.001	-3.13356	-9.96578	-9.96578	0.305323	6.0962e-17	5.61682e-17	23922.7	1.65913e+06			No_category
243	ATP-dependent RNA helicase SrmB	fig|6666666.326411.peg.1980	1.05263	0.881834	0.001	0.0740006	-0.181421	-9.96578	0.984628	0.988141	5.61682e-17	876435	776037	203085		RNA Metabolism
53	FIG01056029: hypothetical protein	fig|6666666.326411.peg.2144	166.667	200	2.816	7.38082	7.64386	1.49365	4.19398e-13	8.26972e-05	0.823243	2.31708e+08	464993	3.10832e+08	2.28841e+06	No_category
245	Uncharacterized protein ImpI/VasC	fig|6666666.326411.peg.1022	0.001	40	74.878	-9.96578	5.32193	6.22647	1.16881e-16	0.0483202	0.0136419		22043	1.07269e+06	1.84506e+06	Membrane Transport
246	Heat shock (predicted periplasmic) protein YciM, precursor	fig|6666666.326411.peg.659	0.56338	0.001	0.001	-0.827819	-9.96578	-9.96578	0.958165	6.0962e-17	5.61682e-17	1.1519e+06	1.42908e+06			Stress Response
6	Iron(III) dicitrate transport protein FecA	fig|6666666.326411.peg.4894	333.333	100	0.597	8.38082	6.64386	-0.744197	1.16881e-16	0.00106981	0.979361	8.17063e+08	1.09054e+06	2.21611e+08	425863	No_category
9	Ferrichrome-iron receptor	fig|6666666.326411.peg.2342	333.333	125	0.205	8.38082	6.96578	-2.2863	1.16881e-16	0.000442603	0.724593	6.09714e+08	290922	2.21473e+08	79610.2	Iron acquisition and metabolism
35	Ferrous iron transport periplasmic protein EfeO, contains peptidase-M75 domain and (frequently) cupredoxin-like domain	fig|6666666.326411.peg.928	7.63359	26.3158	2.205	2.93236	4.71786	1.14078	0.0385924	0.039962	0.856775	4.8444e+07	5.29963e+06	2.08628e+08	2.00659e+07	Iron acquisition and metabolism
18	Ferric vulnibactin receptor VuuA	fig|6666666.326411.peg.2146	250	83.3333	0.706	7.96578	6.38082	-0.50226	2.5825e-15	0.00183899	0.970489	4.55272e+08	3.09055e+06	1.45282e+08	2.00495e+06	No_category
16	TonB-dependent receptor; Outer membrane receptor for ferric enterobactin and colicins B, D	fig|6666666.326411.peg.2143	37.037	33.3333	0.703	5.2109	5.05889	-0.508403	2.18966e-06	0.0216871	0.979361	1.21179e+08	1.87744e+06	1.02066e+08	790800	Membrane Transport;Iron acquisition and metabolism
247	YbbM seven transmembrane helix protein	fig|6666666.326411.peg.1698	0.178348	0.001	0.001	-2.48723	-9.96578	-9.96578	0.478475	6.0962e-17	5.61682e-17	265306	2.29446e+06			Miscellaneous
248	Mesenchymal stem cell protein DSCD75	fig|6666666.326411.peg.170	0.464468	0.608273	0.001	-1.10635	-0.71721	-9.96578	0.898063	0.957277	5.61682e-17	1.12646e+06	2.35486e+06	493827		No_category
82	Isochorismatase (EC 3.3.2.1) [enterobactin] siderophore / Apo-aryl carrier domain of EntB	fig|6666666.326411.peg.2136	11.236	50	0.574	3.49005	5.64386	-0.800877	0.0283057	0.00764064	0.979361	1.08166e+07	432883	3.83234e+07	224680	Iron acquisition and metabolism
249	Membrane protein, suppressor for copper-sensitivity ScsB	fig|6666666.326411.peg.1443	0.145709	0.256608	0.001	-2.77884	-1.96236	-9.96578	0.260655	0.665452	5.61682e-17	513548	3.41833e+06	158660		Virulence, Disease and Defense
250	Peptide transport system permease protein sapB (TC 3.A.1.5.5)	fig|6666666.326411.peg.2173	0.277624	0.001	0.001	-1.8488	-9.96578	-9.96578	0.834396	6.0962e-17	5.61682e-17	208171	549050			No_category
103	Hydroxyethylthiazole kinase (EC 2.7.1.50)	fig|6666666.326411.peg.1847	3.367	28.5714	24.869	1.75147	4.8365	4.63628	0.486348	0.034091	0.0612486	444092	268850	1.83763e+07	9.21588e+06	Cofactors, Vitamins, Prosthetic Groups, Pigments
251	Iron-sulfur cluster assembly protein SufB	fig|6666666.326411.peg.4789	1.11732	0.276932	0.001	0.16004	-1.8524	-9.96578	0.981266	0.869697	5.61682e-17	908873	758825	257758		RNA Metabolism
107	Flagellar hook-associated protein FlgK	fig|6666666.326411.peg.964	3.18471	32.2581	13.61	1.67116	5.01159	3.7666	0.617368	0.0226051	0.195248	1.24476e+06	80973.9	1.63102e+07	7.90614e+06	Motility and Chemotaxis
104	Sarcosine oxidase( EC:1.5.3.1 )	fig|6666666.326411.peg.2369	25.641	25.641	0.585	4.68038	4.68038	-0.773491	0.00259947	0.0408597	0.979361	9.37849e+06	95733.8	1.41013e+07	60571.9	No_category
252	Cytochrome c-type biogenesis protein CcmG/DsbE, thiol:disulfide oxidoreductase	fig|6666666.326411.peg.1471	0.001	0.001	0.001	-9.96578	-9.96578	-9.96578	1.16881e-16	6.0962e-17	5.61682e-17		1.46609e+06	49481.9		Protein Metabolism;Respiration
253	Dipeptide transport system permease protein DppB (TC 3.A.1.5.2); putative hemin permease	fig|6666666.326411.peg.915	0.189681	0.001	0.001	-2.39835	-9.96578	-9.96578	0.589167	6.0962e-17	5.61682e-17	116056	1.05191e+06			Membrane Transport
254	PhnH protein	fig|6666666.326411.peg.4629		1000	1000		9.96578	9.96578		6.0962e-17	5.61682e-17			1.69074e+06	4.24557e+06	Phosphorus Metabolism
255	Ribosomal protein S6 glutaminyl transferase	fig|6666666.326411.peg.3523	1.10254	0.29274	0.001	0.140826	-1.77231	-9.96578	0.983587	0.882254	5.61682e-17	1.00084e+06	906828	181262		Protein Metabolism
137	Ribonucleotide reductase of class Ib (aerobic), beta subunit (EC 1.17.4.1)	fig|6666666.326411.peg.2025	1000	1000		9.96578	9.96578		1.16881e-16	6.0962e-17		4.30303e+06	26228	7.5038e+06		Nucleosides and Nucleotides
256	Flagellar P-ring protein FlgI	fig|6666666.326411.peg.966	1.69205	0.001	0.001	0.75877	-9.96578	-9.96578	0.948645	6.0962e-17	5.61682e-17	3.1113e+06	1.63164e+06		68858.2	Motility and Chemotaxis
259	Flagellar M-ring protein FliF	fig|6666666.326411.peg.949	1.0846	0.001	0.001	0.117161	-9.96578	-9.96578	0.983587	6.0962e-17	5.61682e-17	694694	667766			Motility and Chemotaxis
260	Glutamate transport membrane-spanning protein	fig|6666666.326411.peg.3075	0.475737	0.001	0.001	-1.07176	-9.96578	-9.96578	0.937139	6.0962e-17	5.61682e-17	624324	1.31254e+06			No_category
23	Outer membrane protein C precursor	fig|6666666.326411.peg.859	0.816993	0.0317672	0.586	-0.291604	-4.97632	-0.771027	0.932648	0.0247888	0.939841	1.72061e+08	2.25346e+08	5.55457e+06	1.08398e+08	No_category
261	Uracil permease	fig|6666666.326411.peg.1785	0.125298	0.001	0.001	-2.99657	-9.96578	-9.96578	0.40599	6.0962e-17	5.61682e-17	24547.4	1.02559e+06			Nucleosides and Nucleotides
81	DcrB protein precursor	fig|6666666.326411.peg.3224	1.0352	0.0420203	0.045	0.0499049	-4.57277	-4.47393	0.987625	0.0476181	0.0503904	9.4189e+07	9.37511e+07	4.043e+06	4.60186e+06	No_category
167	Periplasmic binding protein	fig|6666666.326411.peg.2573	1000	1000		9.96578	9.96578		1.16881e-16	6.0962e-17		2.16234e+06	74666.3	3.73209e+06		No_category
262	Two-component sensor protein RcsD (EC 2.7.3.-)	fig|6666666.326411.peg.1356	0.37092	0.001	0.001	-1.43082	-9.96578	-9.96578	0.927852	6.0962e-17	5.61682e-17	144493	684039			Regulation and Cell signaling
263	FIG137360: hypothetical protein	fig|6666666.326411.peg.4782	0.801282	0.001	0.001	-0.319618	-9.96578	-9.96578	0.995034	6.0962e-17	5.61682e-17	392982	393754			No_category
264	SbmA protein	fig|6666666.326411.peg.253	0.215889	0.001	0.001	-2.21164	-9.96578	-9.96578	0.575788	6.0962e-17	5.61682e-17	242310	1.75351e+06			No_category
266	Protein YaiA	fig|6666666.326411.peg.2579	0.387747	0.111161	0.001	-1.36681	-3.16928	-9.96578	0.926458	0.563721	5.61682e-17	291603	655589	47742.6		No_category
267	Uncharacterized protein conserved in bacteria	fig|6666666.326411.peg.2450		1000	1000		9.96578	9.96578		6.0962e-17	5.61682e-17			647633	314957	No_category
268	Ferric siderophore transport system, biopolymer transport protein ExbB	fig|6666666.326411.peg.4550		1000	1000		9.96578	9.96578		6.0962e-17	5.61682e-17			116306	804158	Membrane Transport;Iron acquisition and metabolism
216	Ferric iron ABC transporter, ATP-binding protein	fig|6666666.326411.peg.2293	1000	1000		9.96578	9.96578		1.16881e-16	6.0962e-17		275569	17608.7	1.73959e+06		Iron acquisition and metabolism
269	Membrane protein, putative	fig|6666666.326411.peg.2926	0.4662	0.001	0.001	-1.10098	-9.96578	-9.96578	0.946435	6.0962e-17	5.61682e-17	399650	935766			No_category
270	Glycerol-3-phosphate transporter	fig|6666666.326411.peg.3228	0.353982	0.001	0.001	-1.49825	-9.96578	-9.96578	0.900765	6.0962e-17	5.61682e-17	207751	687742			Carbohydrates
271	Kup system potassium uptake protein	fig|6666666.326411.peg.3918	0.325098	0.001	0.001	-1.62106	-9.96578	-9.96578	0.845378	6.0962e-17	5.61682e-17	407110	1.3644e+06		98816.9	Potassium metabolism
222	LSU ribosomal protein L21p	fig|6666666.326411.peg.4679	1.65563	0.0399457	0.055	0.72738	-4.64582	-4.18442	0.948645	0.0425991	0.0787973	5.82004e+07	3.26437e+07	1.56809e+06	1.9947e+06	Protein Metabolism
272	probable exported protein YPO3518	fig|6666666.326411.peg.2570	2.25734	0.001	0.001	1.17462	-9.96578	-9.96578	0.886639	6.0962e-17	5.61682e-17	4.90271e+06	1.89966e+06			No_category
273	Molybdenum cofactor biosynthesis protein MoaC	fig|6666666.326411.peg.2889		1000	1000		9.96578	10		5.61682e-17	5.61682e-17		20053.1	277935	169783	Cofactors, Vitamins, Prosthetic Groups, Pigments
274	Ribosyl nicotinamide transporter, PnuC-like	fig|6666666.326411.peg.2848	0.247097	0.001	0.001	-2.01685	-9.96578	-9.96578	0.529715	6.0962e-17	5.61682e-17	858578	3.41605e+06			Cofactors, Vitamins, Prosthetic Groups, Pigments
275	Dipeptide-binding ABC transporter, periplasmic substrate-binding component (TC 3.A.1.5.2)	fig|6666666.326411.peg.911	1000	1000	1000	9.96578	9.96578	9.96578	1.16881e-16	6.0962e-17	5.61682e-17	54523.4		630440	1.0254e+06	Membrane Transport;Motility and Chemotaxis
276	Glycerol-3-phosphate ABC transporter, permease protein UgpE (TC 3.A.1.1.3)	fig|6666666.326411.peg.3197		1000	1000		9.96578	9.96578		6.0962e-17	5.61682e-17			80286.7	41832.4	Carbohydrates
277	Glutamate Aspartate transport system permease protein GltK (TC 3.A.1.3.4)	fig|6666666.326411.peg.2778	0.418235	0.001	0.001	-1.25761	-9.96578	-9.96578	0.822078	6.0962e-17	5.61682e-17	1.6438e+06	3.46279e+06			Amino Acids and Derivatives
278	Beta-glucosidase/6-phospho-beta-glucosidase/beta- galactosidase	fig|6666666.326411.peg.563		9.61538	11.21		3.26534	10		6.0962e-17	5.61682e-17	49875	46807.8	1.10857e+06	1.15635e+06	No_category
112	Starvation lipoprotein Slp paralog	fig|6666666.326411.peg.770	0.707714	0.0377972	0.058	-0.498761	-4.72558	-4.1078	0.874272	0.0377498	0.0880947	2.04229e+07	2.80454e+07	962470	1.63855e+06	Stress Response
279	Cytosine permease	fig|6666666.326411.peg.545	0.256279	0.001	0.001	-1.96421	-9.96578	-9.96578	0.529435	6.0962e-17	5.61682e-17	1.03283e+06	4.17519e+06			Amino Acids and Derivatives
280	Ferric iron ABC transporter, permease protein	fig|6666666.326411.peg.4261	1.23609	0.001	0.001	0.305788	-9.96578	-9.96578	0.964411	6.0962e-17	5.61682e-17	999466	861512			Iron acquisition and metabolism
281	Na(+)-translocating NADH-quinone reductase subunit B (EC 1.6.5.-)	fig|6666666.326411.peg.2512	0.06749	0.0581598	0.029	-3.88918	-4.10383	-5.1078	0.0283443	0.0762132	0.0353889	239052	5.35431e+06	184194	40266.6	Respiration
282	Cytochrome c-type biogenesis protein DsbD, protein-disulfide reductase (EC 1.8.1.8)	fig|6666666.326411.peg.4753	0.001	0.0442497	0.001	-9.96578	-4.49819	-9.96578	1.16881e-16	0.215907	5.61682e-17		501745	5066.93		Protein Metabolism;Respiration
283	NADH dehydrogenase (EC 1.6.99.3)	fig|6666666.326411.peg.3804	0.56243	0.0943574	0.001	-0.830255	-3.40572	-9.96578	0.985132	0.460704	5.61682e-17	228519	540691	23505.2		Respiration
284	Hypothetical transcriptional regulator yeeY	fig|6666666.326411.peg.3026	0.242718	0.001	0.001	-2.04264	-9.96578	-9.96578	0.759822	6.0962e-17	5.61682e-17	173669	723560		111131	No_category
146	lipoprotein, putative	fig|6666666.326411.peg.1557	1000	1000		10	9.96578		1.16881e-16	6.0962e-17		7.20018e+06	87567.6	739168		No_category
285	Fumarate reductase subunit D	fig|6666666.326411.peg.4738	0.001	0.001	0.001	-9.96578	-9.96578	-9.96578	1.16881e-16	6.0962e-17	5.61682e-17	75120.2	7.08555e+06			Respiration
286	S-adenosylmethionine decarboxylase proenzyme (EC 4.1.1.50), prokaryotic class 1A	fig|6666666.326411.peg.592	1000	1000	1000	9.96578	9.96578	9.96578	1.16881e-16	5.61682e-17	5.61682e-17	33468.9		836553	755245	Amino Acids and Derivatives
335	Enterobactin synthetase component F, serine activating enzyme (EC 2.7.7.-)	fig|6666666.326411.peg.2346	1000	1000		10	9.96578		1.16881e-16	6.0962e-17		424311	31651.8	639296		Iron acquisition and metabolism
287	FIG01055554: hypothetical protein	fig|6666666.326411.peg.4275	0.410172	0.001	0.001	-1.2857	-9.96578	-9.96578	0.945303	6.0962e-17	5.61682e-17	200861	502538			No_category
288	Arginine ABC transporter, permease protein ArtM	fig|6666666.326411.peg.3534	0.349162	0.001	0.001	-1.51803	-9.96578	-9.96578	0.878581	6.0962e-17	5.61682e-17	313130	1.04375e+06			Amino Acids and Derivatives
289	Na+/H+ antiporter NhaB	fig|6666666.326411.peg.758	0.156666	0.001	0.001	-2.67423	-9.96578	-9.96578	0.405593	6.0962e-17	5.61682e-17	326447	2.13309e+06	177764		No_category
290	Probable lipoprotein	fig|6666666.326411.peg.2975	1.26582	0.166472	0.001	0.340075	-2.58664	-9.96578	0.959351	0.681554	5.61682e-17	633380	526533	44665.3		No_category
292	probable membrane protein STY1534	fig|6666666.326411.peg.1051	0.22119	0.001	0.001	-2.17664	-9.96578	-9.96578	0.70332	6.0962e-17	5.61682e-17	74091.8	611903			No_category
293	Putrescine transport system permease protein PotH (TC 3.A.1.11.2)	fig|6666666.326411.peg.3527	0.245038	0.001	0.001	-2.02892	-9.96578	-9.96578	0.753444	6.0962e-17	5.61682e-17	143392	861454			Amino Acids and Derivatives
294	Sensor protein PhoQ (EC 2.7.13.3)	fig|6666666.326411.peg.3909	0.001	0.001	0.001	-9.96578	-9.96578	-9.96578	1.16881e-16	6.0962e-17	5.61682e-17		91602.4			Cell Wall and Capsule
295	Branched-chain amino acid transport ATP-binding protein LivF (TC 3.A.1.4.1)	fig|6666666.326411.peg.3201	0.197707	0.001	0.001	-2.33857	-9.96578	-9.96578	0.569185	6.0962e-17	5.61682e-17	192751	1.35351e+06			Membrane Transport
296	Hnr protein	fig|6666666.326411.peg.722	0.797448	0.001	0.001	-0.326537	-9.96578	-9.96578	0.990067	6.0962e-17	5.61682e-17	241453	210888			No_category
297	Glutaredoxin 1	fig|6666666.326411.peg.3521		1000	1000		9.96578	10		5.61682e-17	5.61682e-17		32433	535513	1.49504e+06	Stress Response
298	NAD(P)HX epimerase / NAD(P)HX dehydratase	fig|6666666.326411.peg.4728	0.349773	0.001	0.001	-1.51551	-9.96578	-9.96578	0.838257	6.0962e-17	5.61682e-17	520275	1.98956e+06			Cell Wall and Capsule
299	Nudix hydrolase family protein PA3470	fig|6666666.326411.peg.3399		1000	1000		9.96578	9.96578		6.0962e-17	5.61682e-17			72881.8	1.41621e+06	Nucleosides and Nucleotides
300	Uncharacterized 42.6 kDa protein in cps region (ORF8)	fig|6666666.326411.peg.3442	0.208073	0.144134	0.001	-2.26484	-2.79452	-9.96578	0.610834	0.639705	5.61682e-17	43979.5	1.40567e+06	38033.1		No_category
301	Glutamate Aspartate transport ATP-binding protein GltL (TC 3.A.1.3.4)	fig|6666666.326411.peg.2777	0.001	0.001	0.001	-9.96578	-9.96578	-9.96578	1.16881e-16	6.0962e-17	5.61682e-17		889845	105356		Amino Acids and Derivatives
302	3-oxoacyl-[acyl-carrier protein] reductase (EC 1.1.1.100)	fig|6666666.326411.peg.3948	0.001	0.185219	0.001	-9.96578	-2.43269	-10	1.16881e-16	0.749729	5.61682e-17		882401	75197.1	38737.3	Fatty Acids, Lipids, and Isoprenoids
305	Aspartyl/Asparaginyl beta-hydroxylase	fig|6666666.326411.peg.1245	0.0919625	0.001	0.001	-3.44281	-9.96578	-9.96578	0.27621	6.0962e-17	5.61682e-17	39959.8	910735		24208.9	No_category
306	2-oxoglutarate/malate translocator	fig|6666666.326411.peg.4412	0.136874	0.001	0.001	-2.86908	-9.96578	-9.96578	0.459019	6.0962e-17	5.61682e-17	52978	708633			No_category
307	C4-dicarboxylate transporter DcuA	fig|6666666.326411.peg.4751	0.001	0.001	0.001	-9.96578	-9.96578	-9.96578	1.16881e-16	6.0962e-17	5.61682e-17		965507			No_category
219	NADH-ubiquinone oxidoreductase chain N (EC 1.6.5.3)	fig|6666666.326411.peg.1382	0.163052	0.0286262	0.053	-2.61659	-5.12652	-4.23786	0.0677003	0.0172349	0.0827512	1.50076e+06	1.00098e+07	227303	468279	Respiration
308	Dipeptide transport system permease protein DppB (TC 3.A.1.5.2)	fig|6666666.326411.peg.3285	0.224618	0.001	0.001	-2.15445	-9.96578	-9.96578	0.610834	6.0962e-17	5.61682e-17	462413	1.6937e+06			Membrane Transport
115	Methyl-accepting chemotaxis protein IV (dipeptide chemoreceptor protein)	fig|6666666.326411.peg.986	0.279564	0.0329381	0.048	-1.83875	-4.9241	-4.38082	0.226165	0.0251627	0.0805908	3.75038e+06	1.36079e+07	198362	292691	Motility and Chemotaxis
310	Protein-export membrane protein SecF (TC 3.A.5.1.1)	fig|6666666.326411.peg.2612	0.734214	0.001	0.001	-0.445727	-9.96578	-9.96578	0.998713	6.0962e-17	5.61682e-17	279888	408097			No_category
312	Ferredoxin-dependent glutamate synthase (EC 1.4.7.1)	fig|6666666.326411.peg.3109	0.228781	0.001	0.001	-2.12796	-9.96578	-9.96578	0.722401	6.0962e-17	5.61682e-17	96168.6	555316		27821.2	Nitrogen Metabolism;Amino Acids and Derivatives
313	ATP synthase F0 sector subunit c (EC 3.6.3.14)	fig|6666666.326411.peg.3418	0.368324	0.00646224	0.006	-1.44095	-7.27375	-7.38082	0.341399	0.00020416	0.000138326	2.29049e+07	5.8022e+07	498841	334994	No_category
314	Guanine deaminase (EC 3.5.4.3)	fig|6666666.326411.peg.4897	1000	1000	1000	9.96578	9.96578	9.96578	1.16881e-16	6.0962e-17	5.61682e-17	85206.6		158041	382729	Nucleosides and Nucleotides
315	Non-ribosomal peptide synthetase modules, siderophore biosynthesis	fig|6666666.326411.peg.2148	1.23457	3.16456	0.001	0.304006	1.662	-9.96578	0.920057	0.702539	5.61682e-17	42596.5	62504.5	498575		No_category
316	Uncharacterized protein ImpF	fig|6666666.326411.peg.1148	1000	1000	1000	9.96578	9.96578	9.96578	1.16881e-16	6.0962e-17	5.61682e-17	32171.1		131169	1.04188e+06	Membrane Transport
317	Tellurite resistance protein TehB	fig|6666666.326411.peg.2546	1000	1000	1000	9.96578	9.96578	9.96578	1.16881e-16	6.0962e-17	5.61682e-17	783203		105256	105481	Stress Response
318	Transcriptional regulator PhnF	fig|6666666.326411.peg.4627	1000	1000	1000	9.96578	9.96578	9.96578	1.16881e-16	6.0962e-17	5.61682e-17	102551		427336	246084	Phosphorus Metabolism
319	Osmolarity sensory histidine kinase EnvZ	fig|6666666.326411.peg.1642	0.20517	0.001	0.001	-2.28511	-9.96578	-9.96578	0.664771	6.0962e-17	5.61682e-17	107054	872231			No_category
320	Fumarate reductase subunit C	fig|6666666.326411.peg.4737	0.010099	0.001	0.001	-6.62965	-9.96578	-9.96578	1.05723e-06	6.0962e-17	5.61682e-17	44100.1	7.28055e+06			Respiration
321	Nucleoside-diphosphate-sugar epimerases	fig|6666666.326411.peg.4638	1.76056	0.001	0.001	0.816037	-9.96578	-9.96578	0.805671	6.0962e-17	5.61682e-17	277705	137261		42604.6	No_category
322	SanA protein	fig|6666666.326411.peg.3149	0.0828638	0.001	0.001	-3.59311	-9.96578	-9.96578	0.198139	6.0962e-17	5.61682e-17	25259.2	312078	14514.2		No_category
323	Phosphosugar-binding transcriptional regulator, RpiR family	fig|6666666.326411.peg.2315	0.322893	0.001	0.001	-1.63087	-9.96578	-9.96578	0.888815	6.0962e-17	5.61682e-17	47090.6	349919	49652.6		No_category
324	Heat shock protein hslJ	fig|6666666.326411.peg.2204	0.829187	0.001	0.001	-0.27023	-9.96578	-9.96578	0.998713	6.0962e-17	5.61682e-17	991006	1.2551e+06	46405.4		No_category
326	hypothetical protein	fig|6666666.326411.peg.1129		1000	1000		9.96578	9.96578		6.0962e-17	5.61682e-17			126239	463814	No_category
327	Ribokinase (EC 2.7.1.15)	fig|6666666.326411.peg.519		1000	1000		9.96578	9.96578		6.0962e-17	5.61682e-17	59198.9		103770	152707	Carbohydrates
328	possible glycosyltransferase	fig|6666666.326411.peg.3461	0.763942	0.001	0.001	-0.388465	-9.96578	-9.96578	0.990067	6.0962e-17	5.61682e-17	50001.1	95970.9			No_category
329	Lipid A export ATP-binding/permease protein MsbA	fig|6666666.326411.peg.4191	0.001	0.001	0.001	-9.96578	-9.96578	-9.96578	1.16881e-16	6.0962e-17	5.61682e-17		610106	145827		No_category
330	1-acyl-sn-glycerol-3-phosphate acyltransferase (EC 2.3.1.51)	fig|6666666.326411.peg.514	0.825083	0.001	0.001	-0.27739	-9.96578	-9.96578	0.998713	6.0962e-17	5.61682e-17	665187	765074			Fatty Acids, Lipids, and Isoprenoids
331	Chorismate mutase I (EC 5.4.99.5) / Prephenate dehydratase (EC 4.2.1.51)	fig|6666666.326411.peg.4271	0.280269	0.001	0.001	-1.83512	-9.96578	-9.96578	0.82727	6.0962e-17	5.61682e-17	148620	744013			Amino Acids and Derivatives
165	Polymyxin resistance protein ArnC, glycosyl transferase (EC 2.4.-.-)	fig|6666666.326411.peg.4050	0.63012	0.0126897	0.069	-0.666302	-6.3002	-3.85726	0.850852	0.000535921	0.123717	4.80551e+06	6.91126e+06	84127.2	135424	Cell Wall and Capsule
332	Arginine ABC transporter, permease protein ArtQ	fig|6666666.326411.peg.3535	0.208725	0.001	0.001	-2.26033	-9.96578	-9.96578	0.642338	6.0962e-17	5.61682e-17	237303	928580			Amino Acids and Derivatives
179	putative Cytochrome bd2, subunit I	fig|6666666.326411.peg.874	0.123762	0.0227056	0.041	-3.01436	-5.46081	-4.60823	0.0166145	0.00980518	0.0516018	1.73035e+06	1.27666e+07	79186	53820	Respiration
333	NADH-ubiquinone oxidoreductase chain M (EC 1.6.5.3)	fig|6666666.326411.peg.1383	0.045255	0.001	0.001	-4.46578	-9.96578	-9.96578	7.38815e-05	6.0962e-17	5.61682e-17	138986	1.48634e+07			Respiration
334	D-glycero-D-manno-heptose 1,7-bisphosphate phosphatase (EC 3.1.1.-)	fig|6666666.326411.peg.4060		1000	1000		9.96578	9.96578		6.0962e-17	5.61682e-17			103190	409213	Cell Wall and Capsule
336	FIG01055496: hypothetical protein	fig|6666666.326411.peg.4639	0.001	0.407	0.001	-9.96578	-1.2969	-9.96578	1.16881e-16	0.917987	5.61682e-17		166294	69603.8		No_category
337	FIG01055411: hypothetical protein	fig|6666666.326411.peg.4836	1000	1000	1000	9.96578	9.96578	9.96578	1.16881e-16	6.0962e-17	5.61682e-17	77453.5		176913	1.40254e+06	No_category
338	Cysteine synthase B (EC 2.5.1.47)	fig|6666666.326411.peg.2648	1000	1000	1000	9.96578	9.96578	9.96578	1.16881e-16	6.0962e-17	5.61682e-17	243181		256399	320286	Amino Acids and Derivatives
430	Adenylate cyclase (EC 4.6.1.1)	fig|6666666.326411.peg.488	0.311818	0.001	0.106	-1.68122	-9.96578	-3.23786	0.71865	6.0962e-17	0.471856	759749	2.54884e+06	65328.8	16179.1	Regulation and Cell signaling
339	FIG01200701: possible membrane protein	fig|6666666.326411.peg.4711	0.664894	0.001	0.001	-0.588805	-9.96578	-9.96578	0.964962	6.0962e-17	5.61682e-17	1.50488e+06	2.07481e+06			No_category
340	Glutathione-regulated potassium-efflux system protein KefC	fig|6666666.326411.peg.4438	0.166806	0.001	0.001	-2.58376	-9.96578	-9.96578	0.445214	6.0962e-17	5.61682e-17	302710	2.75495e+06			Potassium metabolism
341	FIG01055660: hypothetical protein	fig|6666666.326411.peg.157	0.001	0.255624	0.001	-9.96578	-1.96791	-9.96578	1.16881e-16	0.852608	5.61682e-17		480663	68260.7		No_category
342	Cytochrome c heme lyase subunit CcmF	fig|6666666.326411.peg.1472	0.001	0.001	0.001	-9.96578	-9.96578	-9.96578	1.16881e-16	6.0962e-17	5.61682e-17		387757			Virulence, Disease and Defense;Respiration
343	L-fuconate dehydratase (EC 4.2.1.68)	fig|6666666.326411.peg.4511	1000	1000	1000	9.96578	9.96578	9.96578	1.16881e-16	6.0962e-17	5.61682e-17	335040		650319	598074	Miscellaneous;Carbohydrates
147	NADH-ubiquinone oxidoreductase chain L (EC 1.6.5.3)	fig|6666666.326411.peg.1384	0.162364	0.0352348	0.047	-2.6227	-4.82685	-4.4112	0.0918051	0.0230165	0.0706144	1.53278e+06	8.87434e+06	53817.2	44361	Respiration
344	FIG01055587: hypothetical protein	fig|6666666.326411.peg.3543	0.269687	0.001	0.001	-1.89064	-9.96578	-9.96578	0.817006	6.0962e-17	5.61682e-17	26893.4	530302			No_category
432	Glucose-1-phosphatase precursor (EC 3.1.3.10)	fig|6666666.326411.peg.1209	0.0901307	0.001	0.224	-3.47184	-9.96578	-2.15843	0.156113	6.0962e-17	0.641366	57435	2.89371e+06	52566.7	401025	No_category
345	regulator of length of O-antigen component of lipopolysaccharide chains	fig|6666666.326411.peg.3262	0.001	0.001	0.001	-9.96578	-9.96578	-9.96578	1.16881e-16	6.0962e-17	5.61682e-17		318555			No_category
346	Membrane-bound lytic murein transglycosylase C precursor (EC 3.2.1.-)	fig|6666666.326411.peg.556	0.001	0.001	0.001	-9.96578	-9.96578	-9.96578	1.16881e-16	6.0962e-17	5.61682e-17		1.90851e+06			Cell Wall and Capsule
347	TrkA, Potassium channel-family protein	fig|6666666.326411.peg.3518	0.33036	0.001	0.001	-1.59789	-9.96578	-9.96578	0.889	6.0962e-17	5.61682e-17	216791	753220	63104.8		No_category
348	FIG00641990: hypothetical protein	fig|6666666.326411.peg.1155	0.396825	0.001	0.001	-1.33342	-9.96578	-9.96578	0.937139	6.0962e-17	5.61682e-17	99311.5	656767			No_category
311	FIG01016848: hypothetical protein	fig|6666666.326411.peg.2265	1000	1000		10	9.96578		1.16881e-16			380757		42521.3	48656.2	No_category
350	Arginine ABC transporter, ATP-binding protein ArtP	fig|6666666.326411.peg.3537	0.250313	0.001	0.001	-1.9982	-9.96578	-9.96578	0.728124	6.0962e-17	5.61682e-17	158530	1.0994e+06	17825		Amino Acids and Derivatives
351	Kup system potassium uptake protein	fig|6666666.326411.peg.2277	0.412031	0.001	0.001	-1.27917	-9.96578	-9.96578	0.938086	6.0962e-17	5.61682e-17	264064	515007	3306.69		Potassium metabolism
353	Oligopeptide transport ATP-binding protein OppF (TC 3.A.1.5.1)	fig|6666666.326411.peg.708	0.308261	0.001	0.001	-1.69777	-9.96578	-9.96578	0.871307	6.0962e-17	5.61682e-17	156704	430036			Membrane Transport
355	CDP-diacylglycerol--glycerol-3-phosphate 3-phosphatidyltransferase (EC 2.7.8.5)	fig|6666666.326411.peg.3681	0.188786	0.001	0.001	-2.40518	-9.96578	-9.96578	0.214076	6.0962e-17	5.61682e-17	1.13487e+06	5.8943e+06			Regulation and Cell signaling;Fatty Acids, Lipids, and Isoprenoids
356	Putative membrane receptor protein	fig|6666666.326411.peg.2354	0.001	0.001	0.001	-9.96578	-9.96578	-9.96578	1.16881e-16	6.0962e-17	5.61682e-17		606641		48273.4	No_category
357	Transcriptional activator of cad operon	fig|6666666.326411.peg.4077	0.269542	0.001	0.001	-1.89142	-9.96578	-9.96578	0.813916	6.0962e-17	5.61682e-17	54214.4	357726			Amino Acids and Derivatives
358	N-acetylglucosamine-regulated outer membrane porin	fig|6666666.326411.peg.2796	10.2041	0.001	0.001	3.35107	-9.96578	-9.96578	0.0736896	5.61682e-17	5.61682e-17	671228	27381.3	105217		Carbohydrates
359	Rtn protein	fig|6666666.326411.peg.1330	0.207082	0.001	0.001	-2.27172	-9.96578	-9.96578	0.668417	6.0962e-17	5.61682e-17	68350.9	260662	71938.8		No_category
360	Histone acetyltransferase HPA2 and related acetyltransferases	fig|6666666.326411.peg.2985	0.505817	0.934579	0.001	-0.983313	-0.0976108	-9.96578	0.973765	0.981043	5.61682e-17	172434	437523	149788		No_category
211	Citrate lyase beta chain (EC 4.1.3.6)	fig|6666666.326411.peg.1214	0.001	0.001	0.403	-9.96578	-9.96578	-1.31115	1.16881e-16	6.0962e-17	0.901631		1.47037e+06	23570.4	902899	Carbohydrates
361	Vitamin B12 ABC transporter, ATPase component BtuD	fig|6666666.326411.peg.4048	0.36914	0.216544	0.001	-1.43776	-2.20727	-9.96578	0.921771	0.803999	5.61682e-17	164470	426982	78518.2		No_category
362	D-Glucosaminate-6-phosphate ammonia-lyase (EC 4.3.1.-)	fig|6666666.326411.peg.392	0.590667	0.001	0.001	-0.759582	-9.96578	-9.96578	0.98844	6.0962e-17	5.61682e-17	127522	465721			No_category
363	Molybdopterin binding motif, CinA N-terminal domain / C-terminal domain of CinA type E	fig|6666666.326411.peg.1366	0.529661	0.001	0.001	-0.916859	-9.96578	-9.96578	0.979902	6.0962e-17	5.61682e-17	162797	437118			Cofactors, Vitamins, Prosthetic Groups, Pigments
364	Protein acetyltransferase	fig|6666666.326411.peg.2049	0.805802	0.001	0.001	-0.311503	-9.96578	-9.96578	0.998965	6.0962e-17	5.61682e-17	635729	712568	78828		Carbohydrates
365	Inner membrane protein YqjE	fig|6666666.326411.peg.443	0.0741785	0.0207009	0.013	-3.75286	-5.59416	-6.26534	0.103594	0.0396406	0.0127484	140459	2.72305e+06	53558.8	33080.9	No_category
366	2-iminoacetate synthase (ThiH) (EC 4.1.99.19)	fig|6666666.326411.peg.169		1000	1000		9.96578	9.96578		6.0962e-17	5.61682e-17			142751	82863.2	No_category
367	Mannose-1-phosphate guanylyltransferase (GDP) (EC 2.7.7.22) / Mannose-6-phosphate isomerase (EC 5.3.1.8)	fig|6666666.326411.peg.3455	0.40783	0.001	0.001	-1.29396	-9.96578	-9.96578	0.946447	6.0962e-17	5.61682e-17	110792	312637			Carbohydrates
368	Two-component sensor protein RcsC (EC 2.7.3.-)	fig|6666666.326411.peg.1358	0.343997	0.001	0.001	-1.53953	-9.96578	-9.96578	0.904297	6.0962e-17	5.61682e-17	89099.5	412760			Regulation and Cell signaling
369	Universal stress protein F	fig|6666666.326411.peg.3924		1000	1000		9.96578	9.96578		6.0962e-17	5.61682e-17			58669.4	109474	Stress Response
370	Methylisocitrate lyase (EC 4.1.3.30)	fig|6666666.326411.peg.3055	1000	1000	1000	9.96578	9.96578	9.96578	1.16881e-16	6.0962e-17	5.61682e-17	316170		533777	302960	Carbohydrates
170	Translation elongation factor P	fig|6666666.326411.peg.4743	0.001	6.13497	24.809	-9.96578	2.61706	4.63279	1.16881e-16	0.482082	0.0824406		60325.9	1.05704e+06	4.91933e+06	Protein Metabolism
371	UDP-glucose 4-epimerase (EC 5.1.3.2)	fig|6666666.326411.peg.3298	0.348918	0.001	0.001	-1.51904	-9.96578	-9.96578	0.898523	6.0962e-17	5.61682e-17	146053	460306			Cell Wall and Capsule;Carbohydrates
372	ABC-type multidrug transport system, ATPase component	fig|6666666.326411.peg.1790	0.547645	0.001	0.001	-0.868687	-9.96578	-9.96578	0.983587	6.0962e-17	5.61682e-17	306712	481116			No_category
154	Protein yifE	fig|6666666.326411.peg.2075	0.001	13.5135	15.655	-9.96578	3.75633	3.96855	1.16881e-16	0.176832	0.148067		261237	4.35896e+06	7.13524e+06	No_category
138	Citrate lyase alpha chain (EC 4.1.3.6)	fig|6666666.326411.peg.1213	0.001	0.0760109	0.749	-9.96578	-3.71765	-0.416962	1.16881e-16	0.237946	0.966614		3.17721e+06	90429.2	2.62528e+06	Carbohydrates
188	Cyclopropane-fatty-acyl-phospholipid synthase (EC 2.1.1.79)	fig|6666666.326411.peg.2725	0.001	1.51286	2.096	-9.96578	0.597278	1.06764	1.16881e-16	0.928249	0.822061		158736	792014	1.0156e+06	No_category
373	Periplasmic thiol:disulfide oxidoreductase DsbB, required for DsbA reoxidation	fig|6666666.326411.peg.759	0.109553	0.001	0.001	-3.1903	-9.96578	-9.96578	0.363906	6.0962e-17	5.61682e-17	82548.6	739762			Protein Metabolism;Respiration
218	putative transport	fig|6666666.326411.peg.1478	0.001	2.45098	2.275	-9.96578	1.29336	1.18587	1.16881e-16	0.865467	0.856421		709245	1.56546e+06	1.30257e+06	No_category
224	HMP-PP hydrolase (pyridoxal phosphatase) Cof, detected in genetic screen for thiamin metabolic genes (PMID:15292217)	fig|6666666.326411.peg.3230	0.001	1.1325	3.845	-9.96578	0.179515	1.94298	1.16881e-16	0.960292	0.72397		316589	755887	2.27963e+06	No_category
244	Homolog of E. coli HemX protein	fig|6666666.326411.peg.3249	0.001	1.5456	3.605	-9.96578	0.628162	1.85	1.16881e-16	0.930706	0.611286		84784.2	351706	1.13035e+06	No_category
230	HigB toxin protein	fig|6666666.326411.peg.2601	0.001	0.479386	0.291	-9.96578	-1.06074	-1.78091	1.16881e-16	0.959816	0.857063		872876	509456	325281	Regulation and Cell signaling
233	DedD protein	fig|6666666.326411.peg.1423	0.001	1.16279	0.902	-9.96578	0.217591	-0.148801	1.16881e-16	0.980713	0.999544		981905	1.44497e+06	984742	Virulence, Disease and Defense
291	Free methionine-(R)-sulfoxide reductase, contains GAF domain	fig|6666666.326411.peg.3996	0.001	2	3.349	-9.96578	1	1.74373	1.16881e-16	0.868942	0.657198		88253	176338	295585	No_category
374	Fe(2+)/alpha-ketoglutarate-dependent dioxygenase LpxO	fig|6666666.326411.peg.341	0.379795	0.001	0.001	-1.39671	-9.96578	-9.96578	0.932648	6.0962e-17	5.61682e-17	67800.3	399062		71031.5	Cell Wall and Capsule
258	FIG004453: protein YceG like	fig|6666666.326411.peg.3783	0.001	0.255624	0.161	-9.96578	-1.96791	-2.63487	1.16881e-16	0.848448	0.654225		1.28795e+06	298898	124267	RNA Metabolism
303	O-antigen acetylase	fig|6666666.326411.peg.2740	0.001	0.462749	0.288	-9.96578	-1.1117	-1.79586	1.16881e-16	0.961024	0.860324		612206	109557	33782.1	No_category
375	Uncharacterized protein ygiD	fig|6666666.326411.peg.494		1000	1000		9.96578	9.96578		6.0962e-17	5.61682e-17			269287	137430	No_category
376	D-serine dehydratase transcriptional activator	fig|6666666.326411.peg.1485	1.94932	0.001	0.001	0.962969	-9.96578	-9.96578	0.803647	6.0962e-17	5.61682e-17	342576	182576			Regulation and Cell signaling;Amino Acids and Derivatives
377	Phosphate starvation-inducible protein PhoH, predicted ATPase	fig|6666666.326411.peg.2784		1000	1000		9.96578	10		5.61682e-17	5.61682e-17		10850.2	387135	980914	Phosphorus Metabolism
354	Permeases of the major facilitator superfamily	fig|6666666.326411.peg.2423	0.001	0.1844	0.258	-9.96578	-2.43909	-1.95456	1.16881e-16	0.629011	0.753417		168488	28081.3	28108.8	No_category
378	tRNA (uridine-5-oxyacetic acid methyl ester) 34 synthase	fig|6666666.326411.peg.798	0.001	7.35294	6.785	-9.96578	2.87832	2.76235	1.16881e-16	0.402585	0.364802		21991.3	467647	361916	RNA Metabolism
380	TolA protein	fig|6666666.326411.peg.2843	0.001	1.34048	1.339	-9.96578	0.422752	0.421156	1.16881e-16	0.951275	0.924489		94731.3	179977	152457	Membrane Transport
436	FIG138056: a glutathione-dependent thiol reductase	fig|6666666.326411.peg.1760	0.001	1.94553	5.548	-9.96578	0.96016	2.47197	1.16881e-16	0.877489	0.448046		40474.2	248282	875191	No_category
434	TonB-dependent hemin , ferrichrome receptor	fig|6666666.326411.peg.4778	40	10.6383	0.557	5.32193	3.4112	-0.844251	0.048003	0.595479	0.904808	6.22231e+08	2.5104e+06	1.31411e+08	1.39667e+06	Membrane Transport;Iron acquisition and metabolism
381	L-Proline/Glycine betaine transporter ProP	fig|6666666.326411.peg.4458	0.440917	0.001	0.001	-1.18142	-9.96578	-9.96578	0.937139	5.61682e-17	5.61682e-17	257120	969639	2270.82		Amino Acids and Derivatives
382	Transcriptional regulator, MarR family	fig|6666666.326411.peg.4908	0.671592	0.243843	0.001	-0.574344	-2.03598	-9.96578	0.997724	0.77637	5.61682e-17	224662	293656	42215.7		No_category
8	Flagellar biosynthesis protein FliC	fig|6666666.326411.peg.938	15.1515	20.8333	19.769	3.92139	4.38082	4.30517	0.00116276	0.063856	0.0570357	3.75537e+08	2.44495e+07	5.20835e+08	5.49351e+08	Motility and Chemotaxis
383	Putrescine transport system permease protein PotI (TC 3.A.1.11.2)	fig|6666666.326411.peg.3528	0.0937207	0.001	0.001	-3.41549	-9.96578	-9.96578	0.256613	6.0962e-17	5.61682e-17	54236.6	680556			Amino Acids and Derivatives
12	Fumarate hydratase class II (EC 4.2.1.2)	fig|6666666.326411.peg.4871	8.92857	14.9254	5.779	3.15843	3.8997	2.53082	0.0193208	0.124922	0.426661	1.32922e+08	1.69914e+07	1.89124e+08	7.49036e+07	Carbohydrates
384	Conserved putative membrane protein	fig|6666666.326411.peg.2056	0.666223	0.001	0.001	-0.585924	-9.96578	-9.96578	0.997724	6.0962e-17	5.61682e-17	36940.7	324984			No_category
385	ABC-type multidrug transport system, permease component	fig|6666666.326411.peg.599	0.200602	0.001	0.001	-2.31759	-9.96578	-9.96578	0.649046	6.0962e-17	5.61682e-17	23804.1	118671			No_category
386	Methionine gamma-lyase (EC 4.4.1.11)	fig|6666666.326411.peg.4352	1000	1000	1000	9.96578	9.96578	9.96578	1.16881e-16	6.0962e-17	5.61682e-17	291151		107839	12741.1	Amino Acids and Derivatives
136	LSU ribosomal protein L11p (L12e)	fig|6666666.326411.peg.180	10.6383	0.48852	0.617	3.4112	-1.03351	-0.696658	0.00844029	0.882254	0.940948	1.02629e+08	7.30629e+06	3.12626e+06	4.30923e+06	Protein Metabolism
37	Vitamin B12 ABC transporter, B12-binding component BtuF	fig|6666666.326411.peg.4033	12.0482	6.21118	0.72	3.59074	2.63487	-0.473931	0.0043467	0.434714	0.962723	9.87127e+07	8.17308e+06	4.97479e+07	7.47382e+06	No_category
60	HflK protein	fig|6666666.326411.peg.4721	0.198728	4.329	1.816	-2.33113	2.11404	0.860764	0.048003	0.595479	0.904808	9.83566e+07	7.0873e+07	1.04655e+08	4.94755e+07	Miscellaneous;Stress Response
40	Protein ytfJ precursor	fig|6666666.326411.peg.4698	9.61538	5.18135	3.223	3.26534	2.37333	1.6884	0.0137488	0.509034	0.711412	6.25034e+07	6.74743e+06	3.02829e+07	2.00966e+07	No_category
435	Glycogen phosphorylase (EC 2.4.1.1)	fig|6666666.326411.peg.1671	0.154226	0.614628	0.688	-2.69688	-0.702214	-0.53952	0.016211	0.93701	0.965035	5.14988e+07	2.81038e+08	2.11984e+08	2.29931e+08	Carbohydrates
32	Aldehyde dehydrogenase (EC 1.2.1.3)	fig|6666666.326411.peg.2428	7.75194	5.10204	4.072	2.95456	2.35107	2.02574	0.0368857	0.515234	0.597483	4.99941e+07	5.77428e+06	3.70396e+07	2.52288e+07	Fatty Acids, Lipids, and Isoprenoids;Carbohydrates
387	DNA helicase IV	fig|6666666.326411.peg.3627	0.855432	0.001	0.001	-0.225275	-9.96578	-9.96578	0.997724	6.0962e-17	5.61682e-17	546488	607363			DNA Metabolism
10	Acetyl-coenzyme A synthetase (EC 6.2.1.1)	fig|6666666.326411.peg.2152	7.19424	12.6582	9.59	2.84684	3.662	3.26153	0.0486149	0.166511	0.217926	4.63787e+07	4.63125e+06	1.47587e+08	1.049e+08	Carbohydrates
59	FIG00731341: hypothetical protein	fig|6666666.326411.peg.2135	45.4545	20.8333	6.434	5.50635	4.38082	2.68572	4.92256e-07	0.0651043	0.401632	4.62871e+07	214648	6.34289e+07	636928	No_category
42	Ferric hydroxamate outer membrane receptor FhuA	fig|6666666.326411.peg.615	17.5439	11.3636	1.04	4.13289	3.50635	0.0565835	0.00047942	0.195868	0.999544	4.44549e+07	1.66851e+06	2.87577e+07	1.85536e+06	Iron acquisition and metabolism
74	Superoxide dismutase [Fe] (EC 1.15.1.1)	fig|6666666.326411.peg.4806	0.145921	0.0548396	0.326	-2.77674	-4.18864	-1.61706	0.012393	0.0836776	0.747715	4.20604e+07	2.7961e+08	2.39444e+07	8.97532e+07	Stress Response
388	L-2,4-diaminobutyrate decarboxylase (EC 4.1.1.86)	fig|6666666.326411.peg.2399			1000		#NUM!	9.96578			5.61682e-17				78513.3	Amino Acids and Derivatives
21	Non-specific DNA-binding protein Dps / Iron-binding ferritin-like antioxidant protein / Ferroxidase (EC 1.16.3.1)	fig|6666666.326411.peg.3078	0.0617284	0.625	0.14	-4.01792	-0.678072	-2.8365	7.3494e-05	0.93868	0.356791	3.59228e+07	6.12964e+08	3.70472e+08	8.92538e+07	Stress Response
63	4-hydroxy-tetrahydrodipicolinate reductase (EC 1.17.1.8)	fig|6666666.326411.peg.4442	8.19672	5.95238	5.846	3.03505	2.57347	2.54745	0.0286613	0.443681	0.447943	3.27038e+07	2.35216e+06	1.85717e+07	1.93061e+07	Amino Acids and Derivatives
389	Flagellar motor switch protein FliM	fig|6666666.326411.peg.956	0.341064	0.001	0.001	-1.55189	-9.96578	-9.96578	0.898523	6.0962e-17	5.61682e-17	75673.8	506757			Motility and Chemotaxis
79	Translation initiation factor 2	fig|6666666.326411.peg.208	10.5263	14.0845	2.821	3.39593	3.81604	1.49621	0.00868021	0.139968	0.831684	2.80686e+07	1.38282e+06	3.06557e+07	6.18804e+06	Protein Metabolism
87	iron-chelator utilization protein	fig|6666666.326411.peg.922	12.987	11.3636	1.586	3.699	3.50635	0.665393	0.00286391	0.195827	0.958312	2.73005e+07	2.05614e+06	2.48629e+07	2.72632e+06	No_category
92	Uncharacterized oxidoreductase ydgJ (EC 1.-.-.-)	fig|6666666.326411.peg.4853	7.5188	6.66667	5.275	2.9105	2.73697	2.39917	0.0409228	0.403966	0.49701	2.66315e+07	3.61987e+06	2.55839e+07	1.7442e+07	No_category
29	Succinylornithine transaminase (EC 2.6.1.81)	fig|6666666.326411.peg.864	8.33333	14.7059	12.669	3.05889	3.87832	3.66323	0.0286613	0.128659	0.137079	2.55562e+07	1.37337e+06	4.15675e+07	3.59863e+07	Amino Acids and Derivatives
26	Cytosol aminopeptidase PepA (EC 3.4.11.1)	fig|6666666.326411.peg.4600	0.129685	0.645161	0.365	-2.94692	-0.632268	-1.45403	0.00685926	0.948725	0.798352	1.97182e+07	1.44104e+08	1.06153e+08	5.69495e+07	Protein Metabolism;Carbohydrates
121	Lipase (EC 3.1.1.3)	fig|6666666.326411.peg.4818	12.987	0.875657	1.285	3.699	-0.191563	0.361768	0.00786338	0.988141	0.940407	1.91352e+07	762031	592099	342930	No_category
390	Thiamin biosynthesis lipoprotein ApbE	fig|6666666.326411.peg.1451	2.28311	0.001	0.001	1.191	-9.96578	-9.96578	0.749512	6.0962e-17	5.61682e-17	607522	200215			No_category
71	Aerobactin siderophore receptor IutA	fig|6666666.326411.peg.2477	29.4118	9.52381	0.834	4.87832	3.25154	-0.261881	9.53523e-05	0.240291	0.99074	1.72149e+07	126894	6.84146e+06	74815.6	Membrane Transport;Iron acquisition and metabolism
41	Uncharacterized protein ImpD	fig|6666666.326411.peg.1019	0.161943	3.0581	1.597	-2.62644	1.61264	0.675364	0.0204617	0.760124	0.939841	1.63374e+07	1.02447e+08	3.00959e+08	1.69728e+08	Membrane Transport
90	FIG01221854: hypothetical protein	fig|6666666.326411.peg.196	0.0662998	0.377786	0.372	-3.91485	-1.40436	-1.42663	0.000119377	0.818872	0.806264	1.57469e+07	2.16004e+08	8.23232e+07	8.35346e+07	No_category
134	SSU ribosomal protein S19p (S15e)	fig|6666666.326411.peg.147	8.92857	0.95057	0.781	3.15843	-0.0731347	-0.356606	0.0445148	0.997602	0.979361	1.54748e+07	1.49978e+06	1.61991e+06	1.77185e+06	No_category
101	Ferrous iron transport peroxidase EfeB	fig|6666666.326411.peg.927	17.5439	14.9254	3.582	4.13289	3.8997	1.84077	0.00274375	0.124521	0.747715	1.36521e+07	322509	1.03565e+07	2.13761e+06	Iron acquisition and metabolism
84	3-ketoacyl-CoA thiolase (EC 2.3.1.16) @ Acetyl-CoA acetyltransferase (EC 2.3.1.9)	fig|6666666.326411.peg.3172	10.101	18.8679	13.976	3.33643	4.23786	3.80488	0.0416742	0.0787967	0.116052	1.1139e+07	160817	3.67568e+07	2.84371e+07	Cofactors, Vitamins, Prosthetic Groups, Pigments;Fatty Acids, Lipids, and Isoprenoids;Carbohydrates
69	Possible membrane protein	fig|6666666.326411.peg.2461	0.0695701	1.38313	0.68	-3.84539	0.467932	-0.556393	0.000164291	0.963607	0.962723	1.09543e+07	1.49289e+08	2.06413e+08	1.0983e+08	No_category
17	ATP-dependent protease La (EC 3.4.21.53) Type I	fig|6666666.326411.peg.2640	0.171116	0.772798	0.65	-2.54696	-0.371838	-0.621488	0.0261556	0.972785	0.958312	1.01403e+07	7.90393e+07	5.76719e+07	5.44319e+07	Protein Metabolism
391	Pyruvate formate-lyase (EC 2.3.1.54)	fig|6666666.326411.peg.652	0.284657	0.001	0.001	-1.8127	-9.96578	-9.96578	0.841533	6.0962e-17	5.61682e-17	25966	97586.5			Carbohydrates
55	Hypothetical ABC transport system, periplasmic component	fig|6666666.326411.peg.1258	0.190803	0.972763	0.406	-2.38984	-0.0398403	-1.30045	0.0413253	0.997602	0.838883	1.00179e+07	5.25573e+07	5.05862e+07	2.12324e+07	No_category
58	Polyphosphate kinase (EC 2.7.4.1)	fig|6666666.326411.peg.1811	0.192641	0.259202	0.311	-2.37601	-1.94785	-1.68501	0.0427783	0.639705	0.726185	1.00003e+07	4.62774e+07	9.68234e+06	1.46041e+07	Nucleosides and Nucleotides;Phosphorus Metabolism
392	Allophanate hydrolase 2 subunit 2 (EC 3.5.1.54)	fig|6666666.326411.peg.2820		1000	1000		9.96578	9.96578		6.0962e-17	5.61682e-17			469262	53837	Amino Acids and Derivatives
86	Outer membrane lipoprotein LolB precursor	fig|6666666.326411.peg.3885	0.17059	0.108295	0.075	-2.55139	-3.20696	-3.73697	0.0258461	0.261791	0.141371	7.36378e+06	4.43854e+07	4.10476e+06	2.92999e+06	No_category
393	Histone acetyltransferase HPA2 and related acetyltransferases	fig|6666666.326411.peg.1775	0.541419	0.001	0.001	-0.885184	-9.96578	-9.96578	0.983587	6.0962e-17	5.61682e-17	50794.3	574113			No_category
394	Beta-ketoadipate enol-lactone hydrolase (EC 3.1.1.24)	fig|6666666.326411.peg.1161	1.1919	1.4245	0.001	0.253257	0.510457	-9.96578	0.932931	0.93701	5.61682e-17	188356	100033	150529		Metabolism of Aromatic Compounds
85	Outer membrane chaperone Skp (OmpH) precursor @ Outer membrane protein H precursor	fig|6666666.326411.peg.4087	0.0510178	0.287109	0.111	-4.29286	-1.80033	-3.17137	1.84567e-05	0.689428	0.262638	6.64154e+06	1.29436e+08	4.18832e+07	1.34137e+07	Cell Wall and Capsule;Stress Response
144	Ferric enterobactin-binding periplasmic protein FepB (TC 3.A.1.14.2)	fig|6666666.326411.peg.1515	12.6582	1.51976	0.761	3.662	0.603841	-0.394032	0.053727	0.930161	0.999544	6.60469e+06	174318	290179	208830	Iron acquisition and metabolism
106	Acetyl-CoA acetyltransferase (EC 2.3.1.9) @ Beta-ketoadipyl CoA thiolase (EC 2.3.1.-)	fig|6666666.326411.peg.1159	15.3846	7.93651	5.437	3.94342	2.9885	2.44281	0.0294888	0.397725	0.577149	6.57072e+06	157200	3.79101e+06	2.14625e+06	Fatty Acids, Lipids, and Isoprenoids;Metabolism of Aromatic Compounds;Carbohydrates
395	Membrane protein precursor	fig|6666666.326411.peg.4195	0.414079	0.134102	0.018	-1.27202	-2.8986	-5.79586	0.438467	0.324588	0.00625284	7.42114e+06	2.36761e+07	137523	401216	No_category
62	Glycogen synthase, ADP-glucose transglucosylase (EC 2.4.1.21)	fig|6666666.326411.peg.1672	0.17452	0.588235	0.281	-2.51854	-0.765535	-1.83136	0.0284997	0.93701	0.686241	6.20454e+06	3.44482e+07	2.53688e+07	1.34472e+07	Carbohydrates
65	Signal peptide peptidase SppA (EC 3.4.21.-)	fig|6666666.326411.peg.734	0.179953	0.234907	0.141	-2.47431	-2.08984	-2.82623	0.0322531	0.599269	0.359707	5.43699e+06	3.67556e+07	7.8805e+06	4.66918e+06	No_category
30	FKBP-type peptidyl-prolyl cis-trans isomerase FkpA precursor (EC 5.2.1.8)	fig|6666666.326411.peg.1587	0.0363016	0.466853	0.561	-4.78382	-1.09896	-0.833927	1.30279e-06	0.879131	0.930757	5.25562e+06	1.83989e+08	7.28922e+07	9.33125e+07	Potassium metabolism;Protein Metabolism
396	Phosphonates transport ATP-binding protein PhnL	fig|6666666.326411.peg.4633		1000	1000		9.96578	9.96578		6.0962e-17	5.61682e-17			119687	186636	Phosphorus Metabolism
100	hypothetical protein	fig|6666666.326411.peg.3449	0.172712	0.13693	0.041	-2.53356	-2.86849	-4.60823	0.0286613	0.355113	0.053058	4.91425e+06	2.25445e+07	3.58525e+06	224105	No_category
98	Uncharacterized protein YtfN	fig|6666666.326411.peg.4693	0.163239	0.170271	0.183	-2.61495	-2.5541	-2.45008	0.021147	0.44229	0.508989	4.72839e+06	2.6198e+07	812160	785063	No_category
91	Paraquat-inducible protein B	fig|6666666.326411.peg.3994	0.197044	0.201979	0.149	-2.34341	-2.30772	-2.74662	0.0466911	0.511147	0.402109	4.57993e+06	2.66141e+07	514412	748285	Iron acquisition and metabolism;Stress Response
126	Membrane protein, putative	fig|6666666.326411.peg.3931	0.131857	0.0641355	0.095	-2.92296	-3.96273	-3.39593	0.00851316	0.113648	0.228943	4.52966e+06	2.1937e+07	70202.2	46404.8	No_category
33	L-sorbosone dehydrogenase	fig|6666666.326411.peg.2357	0.0857118	2.35294	1.564	-3.54436	1.23447	0.645241	0.000632121	0.863379	0.940407	4.51776e+06	5.60297e+07	1.29576e+08	8.47942e+07	No_category
397	FIG002903: a protein of unknown function perhaps involved in purine metabolism	fig|6666666.326411.peg.3917	0.588582	0.001	0.001	-0.764686	-9.96578	-9.96578	0.990067	6.0962e-17	5.61682e-17	273668	499110			No_category
398	Universal stress protein B	fig|6666666.326411.peg.1726	0.254194	0.001	0.001	-1.976	-9.96578	-9.96578	0.761	6.0962e-17	5.61682e-17	261061	807405	60247.5		Stress Response
105	Outer membrane stress sensor protease DegQ, serine protease	fig|6666666.326411.peg.417	0.0964506	0.124626	0.099	-3.37407	-3.00432	-3.33643	0.00130202	0.312667	0.222186	4.09858e+06	4.89357e+07	5.38777e+06	5.72806e+06	Protein Metabolism;Stress Response
89	Lead, cadmium, zinc and mercury transporting ATPase (EC 3.6.3.3) (EC 3.6.3.5); Copper-translocating P-type ATPase (EC 3.6.3.4)	fig|6666666.326411.peg.2721	0.087974	0.640615	0.411	-3.50678	-0.642471	-1.28279	0.000742995	0.947236	0.842283	4.05043e+06	6.88582e+07	656270	1.20832e+06	Virulence, Disease and Defense;Membrane Transport
399	Putative membrane protein	fig|6666666.326411.peg.2932	0.764526	0.001	0.001	-0.387363	-9.96578	-9.96578	0.997724	6.0962e-17	5.61682e-17	679758	1.2033e+06		85501.8	No_category
34	Quinate/shikimate dehydrogenase [Pyrroloquinoline-quinone] (EC 1.1.99.25)	fig|6666666.326411.peg.2413	0.132205	0.58651	0.431	-2.91915	-0.769772	-1.21424	0.00759399	0.93701	0.854613	3.73449e+06	3.09595e+07	1.7481e+07	1.26161e+07	Metabolism of Aromatic Compounds;Amino Acids and Derivatives
24	Glucans biosynthesis protein G precursor	fig|6666666.326411.peg.3744	0.0441014	0.550358	0.402	-4.50303	-0.861558	-1.31473	6.07049e-06	0.928249	0.834708	3.65328e+06	1.22734e+08	5.90914e+07	4.69605e+07	Stress Response
50	Ribose-phosphate pyrophosphokinase (EC 2.7.6.1)	fig|6666666.326411.peg.3883	0.136166	0.947867	1.348	-2.87657	-0.077243	0.43082	0.00868021	0.996052	0.966398	3.34946e+06	2.95724e+07	3.01392e+07	3.44097e+07	Nucleosides and Nucleotides;Carbohydrates
49	HtrA protease/chaperone protein	fig|6666666.326411.peg.4363	0.0664717	0.3427	0.569	-3.91112	-1.54498	-0.813499	0.000120986	0.778328	0.934436	2.9552e+06	6.06383e+07	1.60626e+07	3.01641e+07	Cell Wall and Capsule;Miscellaneous;Stress Response
352	unknown	fig|6666666.326411.peg.2660	0.164935	0.0586579	0.055	-2.60003	-4.09153	-4.18442	0.0473131	0.0853031	0.087895	2.73824e+06	1.56109e+07	727813	631863	No_category
39	D-3-phosphoglycerate dehydrogenase (EC 1.1.1.95)	fig|6666666.326411.peg.4237	0.151883	2.17865	3.543	-2.71896	1.12343	1.82497	0.021147	0.879131	0.655335	2.6448e+06	2.14675e+07	6.44733e+07	9.21443e+07	Cofactors, Vitamins, Prosthetic Groups, Pigments;Amino Acids and Derivatives
190	NADH-ubiquinone oxidoreductase chain H (EC 1.6.5.3)	fig|6666666.326411.peg.1388	0.166334	0.0550782	0.066	-2.58785	-4.18237	-3.92139	0.0466911	0.0849706	0.126579	2.49331e+06	1.38725e+07	350395	743230	Respiration
70	Cytochrome d ubiquinol oxidase subunit I (EC 1.10.3.-)	fig|6666666.326411.peg.2837	0.0320801	0.132696	0.167	-4.96218	-2.9138	-2.58208	4.70693e-07	0.339509	0.444607	2.49098e+06	9.62688e+07	1.48048e+07	1.85215e+07	Respiration
99	Inhibitor of vertebrate lysozyme precursor	fig|6666666.326411.peg.1845	0.152718	1.08342	0.688	-2.71105	0.115597	-0.53952	0.0256307	0.992869	0.965035	2.32803e+06	2.12702e+07	2.00345e+07	1.37239e+07	Virulence, Disease and Defense
400	Lipid A biosynthesis (KDO) 2-(lauroyl)-lipid IVA acyltransferase (EC 2.3.1.-)	fig|6666666.326411.peg.1079	0.320821	0.001	0.001	-1.64016	-9.96578	-9.96578	0.889	6.0962e-17	5.61682e-17	48382.1	119854			No_category
401	Putative membrane protein	fig|6666666.326411.peg.3186	0.242836	0.001	0.001	-2.04194	-9.96578	-9.96578	0.761	6.0962e-17	5.61682e-17	57916.9	538028			No_category
116	Uncharacterized protein YhjG	fig|6666666.326411.peg.2061	0.122805	0.0806842	0.086	-3.02556	-3.63157	-3.53952	0.0117501	0.165537	0.201858	2.12009e+06	2.12085e+07	220792	464297	Cell Wall and Capsule
402	Uncharacterized protein ImpB	fig|6666666.326411.peg.1151	1000		1000	9.96578	#NUM!	9.96578	1.16881e-16		5.61682e-17	236325			89055.5	Membrane Transport
140	Polymyxin resistance protein ArnT, undecaprenyl phosphate-alpha-L-Ara4N transferase; Melittin resistance protein PqaB	fig|6666666.326411.peg.4053	0.0898311	0.0789266	0.077	-3.47664	-3.66334	-3.699	0.000844409	0.157573	0.150044	2.09107e+06	2.67896e+07	1.50416e+06	1.23428e+06	Cell Wall and Capsule
162	Succinate dehydrogenase iron-sulfur protein (EC 1.3.99.1)	fig|6666666.326411.peg.4736	0.138889	0.0723798	0.181	-2.848	-3.78827	-2.46594	0.0215196	0.140316	0.471856	2.01601e+06	1.44186e+07	948834	2.29218e+06	Cofactors, Vitamins, Prosthetic Groups, Pigments;Respiration;Carbohydrates
95	Lipoprotein NlpD	fig|6666666.326411.peg.4326	0.0379075	0.616523	0.43	-4.72137	-0.697774	-1.21759	1.84408e-06	0.93701	0.853897	1.73949e+06	5.21038e+07	2.84229e+07	2.09431e+07	No_category
403	LSU rRNA 2'-O-methyl-C2498 methyltransferase RlmM	fig|6666666.326411.peg.4111	0.481	0.001	0.001	-1.05589	-9.96578	-9.96578	0.973765	6.0962e-17	5.61682e-17	81824.7	153704			RNA Metabolism
159	Universal stress protein G	fig|6666666.326411.peg.3663	0.157629		0.112	-2.66539	#NUM!	-3.15843	0.0457213		0.275094	1.71423e+06	1.07803e+07	1.00642e+06	752451	Stress Response
405	Psp operon transcriptional activator	fig|6666666.326411.peg.2181	0.094697	0.001	0.001	-3.40054	-9.96578	-9.96578	0.282878	6.0962e-17	5.61682e-17	35533.9	748620			Stress Response
406	Multi antimicrobial extrusion protein (Na(+)/drug antiporter), MATE family of MDR efflux pumps	fig|6666666.326411.peg.4797	0.286533	0.001	0.001	-1.80323	-9.96578	-9.96578	0.850169	6.0962e-17	5.61682e-17	78903.5	382022			Cofactors, Vitamins, Prosthetic Groups, Pigments;Virulence, Disease and Defense
407	DcrB protein precursor	fig|6666666.326411.peg.3337	0.001	0.001	0.001	-9.96578	-9.96578	-9.96578	1.16881e-16	6.0962e-17	5.61682e-17		337281			No_category
80	Paraquat-inducible protein B	fig|6666666.326411.peg.3615	0.0383215	0.1638	0.103	-4.7057	-2.60999	-3.27928	2.00648e-06	0.435849	0.236774	1.51431e+06	5.48739e+07	6.95639e+06	4.41858e+06	Iron acquisition and metabolism;Stress Response
408	Na+ dependent nucleoside transporter NupC	fig|6666666.326411.peg.85	0.001	0.001	0.001	-9.96578	-9.96578	-9.96578	1.16881e-16	6.0962e-17	5.61682e-17	127079	590043			Nucleosides and Nucleotides;Carbohydrates
51	Cyclic di-GMP binding protein precursor	fig|6666666.326411.peg.3275	0.125423	1.08814	1.46	-2.99512	0.121863	0.545968	0.0148969	0.992808	0.956054	1.47883e+06	1.84039e+07	1.8434e+07	2.26428e+07	No_category
125	Possible protease sohB (EC 3.4.21.-)	fig|6666666.326411.peg.668	0.136724	0.648508	0.555	-2.87066	-0.624803	-0.84944	0.0250748	0.952006	0.932269	1.44179e+06	1.21218e+07	6.98109e+06	6.11418e+06	No_category
239	Acetyl-CoA acetyltransferase (EC 2.3.1.9)	fig|6666666.326411.peg.4563	17.2414	3.11526	2.428	4.1078	1.63935	1.27977	0.0292771	0.651033	0.718656	1.37813e+06	27914.1	87109.9	67762.7	Fatty Acids, Lipids, and Isoprenoids;Carbohydrates
409	Putative membrane protein	fig|6666666.326411.peg.1168	0.484262	0.001	0.001	-1.04614	-9.96578	-9.96578	0.973765	6.0962e-17	5.61682e-17	67712.6	186876			No_category
76	FIG00553873: hypothetical protein	fig|6666666.326411.peg.3396	0.127681	4.7619	7.254	-2.96938	2.25154	2.85878	0.0329746	0.55544	0.319388	1.31394e+06	1.06637e+07	6.09236e+07	7.59328e+07	No_category
410	Sensory box protein	fig|6666666.326411.peg.3272	0.561482	0.001	0.001	-0.832688	-9.96578	-9.96578	0.98844	6.0962e-17	5.61682e-17	120901	215288			No_category
61	Tail-specific protease precursor (EC 3.4.21.102)	fig|6666666.326411.peg.3998	0.0287051	0.174034	0.075	-5.12255	-2.52256	-3.73697	1.80972e-07	0.453798	0.14189	1.25143e+06	7.32775e+07	9.98582e+06	5.77732e+06	No_category
411	Iron-sulfur cluster assembly protein SufD	fig|6666666.326411.peg.4791	1.15607	0.001	0.001	0.209228	-9.96578	-9.96578	0.954391	6.0962e-17	5.61682e-17	394511	284694			RNA Metabolism
38	Methyl parathion hydrolase	fig|6666666.326411.peg.2030	0.031743	1.15075	0.97	-4.97742	0.202572	-0.0439433	4.32053e-07	0.988141	0.999544	1.22378e+06	5.82071e+07	5.53441e+07	4.82633e+07	No_category
132	DamX, an inner membrane protein involved in bile resistance	fig|6666666.326411.peg.1625	0.118399	0.580383	0.28	-3.07827	-0.784923	-1.8365	0.0192307	0.930161	0.701727	1.11859e+06	1.10895e+07	5.78564e+06	2.8617e+06	No_category
27	Maltodextrin phosphorylase (EC 2.4.1.1)	fig|6666666.326411.peg.1657	0.0615764	2.00401	1.916	-4.02148	1.00289	0.938098	7.25304e-05	0.900471	0.889761	1.10219e+06	3.70516e+07	7.47314e+07	6.45532e+07	Carbohydrates
135	Putative uncharacterized protein ydbH	fig|6666666.326411.peg.2206	0.127033	0.775194	1.554	-2.97673	-0.367371	0.635987	0.0460919	0.965891	0.956054	1.10154e+06	9.15394e+06	2.17262e+06	2.95913e+06	No_category
128	Cytochrome d ubiquinol oxidase subunit II (EC 1.10.3.-)	fig|6666666.326411.peg.2838	0.0271407	0.0811425	0.105	-5.2034	-3.6234	-3.25154	1.10598e-07	0.171266	0.242583	1.08825e+06	4.28386e+07	4.07614e+06	5.09348e+06	Respiration
412	Lipopolysaccharide heptosyltransferase I (EC 2.4.1.-)	fig|6666666.326411.peg.61	0.336361	0.001	0.001	-1.57192	-9.96578	-9.96578	0.893657	6.0962e-17	5.61682e-17	179080	753623			Cell Wall and Capsule
88	Histidinol-phosphatase (EC 3.1.3.15) / Imidazoleglycerol-phosphate dehydratase (EC 4.2.1.19)	fig|6666666.326411.peg.3472	0.133743	1.43885	1.391	-2.90246	0.524915	0.476122	0.0347457	0.960292	0.962073	966553	1.05348e+07	2.54702e+07	2.11634e+07	Amino Acids and Derivatives
83	TPR repeat containing exported protein; Putative periplasmic protein contains a protein prenylyltransferase domain	fig|6666666.326411.peg.2846	0.0386264	0.925926	0.55	-4.69427	-0.111031	-0.862496	2.13078e-06	0.992349	0.925624	759379	2.98999e+07	2.76264e+07	1.90941e+07	Membrane Transport
31	3-phytase precursor (EC 3.1.3.8)	fig|6666666.326411.peg.2568	0.0797067	5.2356	3.39	-3.64916	2.38836	1.76129	0.00159564	0.502739	0.676244	715695	1.58068e+07	9.17957e+07	5.86109e+07	No_category
413	ATP-dependent Clp protease ATP-binding subunit ClpX	fig|6666666.326411.peg.2639	0.722543	0.001	0.001	-0.468844	-9.96578	-9.96578	0.997724	6.0962e-17	5.61682e-17	409048	334563			Protein Metabolism
73	DnaJ-class molecular chaperone CbpA	fig|6666666.326411.peg.1645	0.0614288	0.687285	0.606	-4.02494	-0.541019	-0.72261	9.36592e-05	0.957277	0.942977	536130	2.47756e+07	1.81367e+07	1.88634e+07	Protein Metabolism
414	tRNA dimethylallyltransferase (EC 2.5.1.75)	fig|6666666.326411.peg.4724	0.189609	0.001	0.001	-2.3989	-9.96578	-9.96578	0.611072	6.0962e-17	5.61682e-17	22293.1	117573			RNA Metabolism
415	Macrolide-specific efflux protein MacA	fig|6666666.326411.peg.3735	0.918274	0.001	0.001	-0.123004	-9.96578	-9.96578	0.983938	6.0962e-17	5.61682e-17	212555	279918	29696.7		Virulence, Disease and Defense
416	Putative ion-channel protein	fig|6666666.326411.peg.1507	1.45985	0.001	0.001	0.545824	-9.96578	-9.96578	0.885212	6.0962e-17	5.61682e-17	235829	161605		147459	No_category
56	Bacterioferritin	fig|6666666.326411.peg.153	0.00649557	0.0846597	0.268	-7.26633	-3.56218	-1.8997	3.34079e-14	0.182689	0.666138	529831	1.3515e+08	1.2208e+07	4.27519e+07	No_category
417	FIG003462: membrane protein	fig|6666666.326411.peg.4136	0.001	0.001	0.001	-9.96578	-9.96578	-9.96578	1.16881e-16	6.0962e-17	5.61682e-17		76056.6			No_category
187	Ribosome hibernation protein YhbH	fig|6666666.326411.peg.401	0.01872	0.97561	0.788	-5.73928	-0.0356239	-0.343732	0.000632121	0.997602	0.979361	344932	7.10096e+06	5.81959e+06	5.19178e+06	Protein Metabolism
418	Na(+)-translocating NADH-quinone reductase subunit D (EC 1.6.5.-)	fig|6666666.326411.peg.2514	0.165563	0.001	0.001	-2.59455	-9.96578	-9.96578	0.504642	6.0962e-17	5.61682e-17	88552.5	1.2426e+06			Respiration
97	Carboxypeptidase-related protein	fig|6666666.326411.peg.432	0.0578771	0.519211	0.653	-4.11086	-0.945608	-0.614845	0.000306266	0.910565	0.958312	282240	1.60104e+07	7.6246e+06	9.65492e+06	No_category
419	Cell volume regulation protein A	fig|6666666.326411.peg.3741	0.803859	0.001	0.001	-0.314986	-9.96578	-9.96578	0.991526	6.0962e-17	5.61682e-17	121133	389541			No_category
420	[Citrate [pro-3S]-lyase] ligase (EC 6.2.1.22)	fig|6666666.326411.peg.1216	0.001	0.001	0.001	-9.96578	-9.96578	-9.96578	1.16881e-16	6.0962e-17	5.61682e-17		308645			Carbohydrates
234	Secondary glycine betaine transporter BetU	fig|6666666.326411.peg.4200	0.0740247	0.0743937	0.408	-3.75585	-3.74868	-1.29336	0.0457213	0.13541	0.847857	261767	5.22473e+06	35598.9	178768	No_category
184	Preprotein translocase subunit YajC (TC 3.A.5.1.1)	fig|6666666.326411.peg.2610	0.076858	0.10686	0.2	-3.70166	-3.2262	-2.32193	0.00157468	0.262017	0.549383	248126	1.40453e+07	1.21347e+06	678955	No_category
421	Putative sulfate permease	fig|6666666.326411.peg.3892	0.172473	0.001	0.001	-2.53556	-9.96578	-9.96578	0.57642	6.0962e-17	5.61682e-17	48443.2	540296	15265		Sulfur Metabolism
422	Ribosomal-protein-S5p-alanine acetyltransferase	fig|6666666.326411.peg.810	0.343879	0.001	0.001	-1.54003	-9.96578	-9.96578	0.902512	6.0962e-17	5.61682e-17	205123	552171			Protein Metabolism
423	Diaminopimelate epimerase (EC 5.1.1.7)	fig|6666666.326411.peg.2978	1000	1000	1000	9.96578	9.96578	9.96578	1.16881e-16	6.0962e-17	5.61682e-17	103932		406483	415291	Amino Acids and Derivatives
424	Probable transport protein YifK	fig|6666666.326411.peg.3251	0.338409	0.001	0.001	-1.56316	-9.96578	-9.96578	0.898063	6.0962e-17	5.61682e-17	231700	736295		77067.8	No_category
349	Aerotaxis sensor receptor protein	fig|6666666.326411.peg.2938	1000			9.96578	#NUM!		1.16881e-16			220734				Motility and Chemotaxis
143	3-hydroxyacyl-[acyl-carrier-protein] dehydratase, FabZ form (EC 4.2.1.59)	fig|6666666.326411.peg.4085	0.0310665	0.138293	0.089	-5.0085	-2.8542	-3.49005	1.17211e-05	0.349885	0.204534	204817	1.22364e+07	1.42044e+06	1.00431e+06	Fatty Acids, Lipids, and Isoprenoids
129	Outer membrane stress sensor protease DegS	fig|6666666.326411.peg.416	0.0366059	0.400962	0.07	-4.77178	-1.31846	-3.8365	0.000341592	0.847958	0.137079	176081	9.03144e+06	3.34592e+06	105885	Protein Metabolism;Stress Response
425	FIG004064: hypothetical protein	fig|6666666.326411.peg.317		1000	1000		9.96578	9.96578		6.0962e-17	5.61682e-17	128011		139616	79126.3	No_category
426	Glutathione-regulated potassium-efflux system ancillary protein KefF	fig|6666666.326411.peg.4439	0.16675	0.001	0.001	-2.58424	-9.96578	-9.96578	0.534812	6.0962e-17	5.61682e-17	34368	206114			Potassium metabolism
427	ADP-heptose--lipooligosaccharide heptosyltransferase II (EC 2.4.1.-)	fig|6666666.326411.peg.70	0.754148	0.001	0.001	-0.407081	-9.96578	-9.96578	0.991526	6.0962e-17	5.61682e-17	49195.5	64253.3			Cell Wall and Capsule
428	IcmF-related protein	fig|6666666.326411.peg.1011	0.192715	0.135501	0.001	-2.37546	-2.88362	-9.96578	0.529137	0.585555	5.61682e-17	526248	2.16819e+06	147475	67652	Membrane Transport
429	Glutamate Aspartate transport system permease protein GltJ (TC 3.A.1.3.4)	fig|6666666.326411.peg.2779	0.580383	0.001	0.001	-0.784923	-9.96578	-9.96578	0.951107	6.0962e-17	5.61682e-17	1.09643e+06	2.13023e+06	40313.3	12500	Amino Acids and Derivatives
431	iron-chelator utilization protein	fig|6666666.326411.peg.2478	1000	1000	1000	9.96578	9.96578	9.96578	1.16881e-16	6.0962e-17	5.61682e-17	2.61541e+06	73458.2	1.03786e+06	38226.6	No_category
433	Flagellar L-ring protein FlgH	fig|6666666.326411.peg.967	1.48588	0.001	0.001	0.571322	-9.96578	-9.96578	0.932648	6.0962e-17	5.61682e-17	795478	535902	40594.2	33159.3	Motility and Chemotaxis
437	FIG01055317: hypothetical protein	fig|6666666.326411.peg.1058		1000	1000		9.96578	9.96578		6.0962e-17	5.61682e-17		11514.7	256312	223110	No_category
75	HflC protein	fig|6666666.326411.peg.4720	0.0250338	4.69484	2.209	-5.31998	2.23107	1.14339	0.000128819	0.560652	0.866151	73466.7	6.96084e+06	3.85969e+07	1.24883e+07	Miscellaneous;Stress Response
149	Apolipoprotein N-acyltransferase (EC 2.3.1.-) / Copper homeostasis protein CutE	fig|6666666.326411.peg.2781	0.0244433	0.113817	0.125	-5.35442	-3.13521	-3	4.03621e-05	0.260417	0.310341	58892	9.99943e+06	1.20923e+06	1.04941e+06	Virulence, Disease and Defense;Protein Metabolism
265	hydrolase, alpha/beta fold family	fig|6666666.326411.peg.4928	0.001	0.588582	0.212	-9.96578	-0.764686	-2.23786	1.16881e-16	0.953424	0.747715	46340.1	1.59047e+06	1.31088e+06	341837	No_category
438	WzxE protein	fig|6666666.326411.peg.3255	0.194137	0.001	0.001	-2.36485	-9.96578	-9.96578	0.619758	6.0962e-17	5.61682e-17	38646.1	243924			No_category
130	Lipase (EC 3.1.1.3)	fig|6666666.326411.peg.867	0.0347971	1.80505	1.398	-4.84489	0.852042	0.483364	0.00150066	0.930457	0.970489	33238.1	6.42147e+06	1.11085e+07	8.25929e+06	No_category
257	Putative transport system permease protein	fig|6666666.326411.peg.4655	0.001	0.0402576	0.12	-9.96578	-4.63459	-3.05889	1.16881e-16	0.128659	0.460531	10741.9	2.47732e+06	19109.6	272691	No_category
	total	2005
	sign	454
	P+Al+	179
	P-Al+	287
	P-Al-	317
	Todas	48
	P-	253
	Al+	63

## Sheet: RCJ4 sign
			Abundance			Log			Abundance Ratio Adj. P-Value:			Abundances (Grouped):
correlativo	Protein_Function	Accession	P+Al+	P-Al+	P-Al-	P+Al+	P-Al+	P-Al-	P+Al+	P-Al+	P-Al-	P+Al+	P+Al-	P-Al+	P-Al-	Subsistema
66	Cobalt-zinc-cadmium resistance protein CzcA; Cation efflux system protein CusA	fig|6666666.326403.peg.4983	0.0332989	0.0268947	0.029	-4.90838	-5.21653	-5.1078	0.000439605	6.28084e-06	0.0161645	2.9455e+06	1.93417e+08	1.05807e+06	2.32581e+06	Virulence, Disease and Defense
87	DNA gyrase subunit B (EC 5.99.1.3)	fig|6666666.326403.peg.610	0.043399	0.218675	0.035	-4.52619	-2.19314	-4.8365	0.00149441	0.24424	0.0295575	961483	7.20794e+07	2.14611e+06	815422	Virulence, Disease and Defense;DNA Metabolism
107	Outer membrane protein W precursor	fig|6666666.326403.peg.2005	0.0474834	0.0122591	0.017	-4.39643	-6.35	-5.87832	0.0022109	1.00351e-08	0.00253348	3.03759e+07	6.33067e+08	6.17681e+06	9.92657e+06	No_category
108	Aspartokinase (EC 2.7.2.4) / Homoserine dehydrogenase (EC 1.1.1.3)	fig|6666666.326403.peg.3365	0.0620347	0.107887	0.04	-4.01078	-3.21241	-4.64386	0.00663191	0.0212335	0.0407384	295281	6.88748e+07	544435	467700	Amino Acids and Derivatives
143	DNA mismatch repair protein MutS	fig|6666666.326403.peg.4835	0.0688279	0.131441	0.038	-3.86086	-2.92752	-4.71786	0.0247732	0.0763068	0.0355388	148129	3.37753e+07	903915	145605	DNA Metabolism
146	conserved hypothetical protein	fig|6666666.326403.peg.3160	25	6.62252	0.001	4.64386	2.72738	-9.96578	0.000557707	0.0222585	7.19101e-17	5.11199e+07	386740	1.29518e+07		No_category
150	Universal stress protein F	fig|6666666.326403.peg.1210	0.102124	0.0431928	0.02	-3.2916	-4.53306	-5.64386	0.0388163	0.000160227	0.00459644	2.41809e+07	2.70278e+08	5.40418e+06	4.64295e+06	Stress Response
157	Two-component system response regulator OmpR	fig|6666666.326403.peg.4293	0.0693097	0.0882379	0.025	-3.8508	-3.50246	-5.32193	0.0101324	0.00877007	0.0106835	3.23295e+06	6.91853e+07	602984	725780	No_category
173	Glycerol-3-phosphate acyltransferase (EC 2.3.1.15)	fig|6666666.326403.peg.2943	0.0513875	0.0823588	0.032	-4.28244	-3.60193	-4.96578	0.0150313	0.0140877	0.0225018	148139	2.62296e+07	481249	366927	Fatty Acids, Lipids, and Isoprenoids
174	Na(+)-translocating NADH-quinone reductase subunit A (EC 1.6.5.-)	fig|6666666.326403.peg.3750	0.0406818	0.137931	0.036	-4.61947	-2.85798	-4.79586	0.0133928	0.101315	0.0297497	358300	2.42934e+07	569471	309066	Respiration
175	Exopolyphosphatase (EC 3.6.1.11)	fig|6666666.326403.peg.1487	0.0296921	0.0652443	0.001	-5.07378	-3.938	-9.96578	0.000922068	0.00548172	7.19101e-17	149474	3.19367e+07	190480	24554.4	Phosphorus Metabolism
183	GTP pyrophosphokinase (EC 2.7.6.5), (p)ppGpp synthetase I	fig|6666666.326403.peg.4790	0.001	0.001	0.001	-9.96578	-9.96578	-9.96578	5.43404e-17	1.13084e-16	7.19101e-17		1.50159e+07	428540	55187.3	Regulation and Cell signaling
187	Fructose repressor FruR, LacI family	fig|6666666.326403.peg.1718	0.0474383	0.0980584	0.015	-4.3978	-3.35021	-6.05889	0.00842665	0.0271594	0.00159604	458399	2.83449e+07	123877	56812.3	Carbohydrates
199	Uncharacterized protein YtfN	fig|6666666.326403.peg.2768	0.001	0.30931	0.001	-9.96578	-1.69287	-9.96578	5.43404e-17	0.748181	7.19101e-17		5.45976e+06	186118	79474.7	No_category
217	Cytoplasmic axial filament protein CafA and Ribonuclease G (EC 3.1.4.-)	fig|6666666.326403.peg.1006	0.001	0.309406	0.001	-9.96578	-1.69243	-9.96578	5.43404e-17	0.733097	7.19101e-17	28400.2	1.16495e+07	103065	27804	RNA Metabolism
221	DNA-binding capsular synthesis response regulator RcsB	fig|6666666.326403.peg.1267	0.0378129	0.104932	0.037	-4.72498	-3.25248	-4.75633	0.0148555	0.0527803	0.031967	24282.3	2.17966e+07	485999	364597	Regulation and Cell signaling
225	FIG137360: hypothetical protein	fig|6666666.326403.peg.3692	0.001	0.001	0.001	-9.96578	-9.96578	-9.96578	5.43404e-17	1.13084e-16	7.19101e-17	24651.9	1.32947e+07			No_category
233	rRNA small subunit methyltransferase H	fig|6666666.326403.peg.1720	0.001	0.001	0.001	-9.96578	-9.96578	-9.96578	5.43404e-17	1.13084e-16	7.19101e-17	65146.6	6.97381e+06	87406.5	35738.3	RNA Metabolism
248	FMN-dependent NADH-azoreductase	fig|6666666.326403.peg.98	1000	1000	1000	9.96578	9.96578	9.96578	5.43404e-17	9.12321e-05	4.66141e-09	64609.2	11589.8	886976	9.46466e+06	No_category
257	2-keto-3-deoxy-D-arabino-heptulosonate-7-phosphate synthase I alpha (EC 2.5.1.54)	fig|6666666.326403.peg.3691	0.001	0.001	0.001	-9.96578	-9.96578	-9.96578	5.43404e-17	1.13084e-16	7.19101e-17		3.80942e+06			Amino Acids and Derivatives
260	Ribosome small subunit-stimulated GTPase EngC	fig|6666666.326403.peg.2826	0.001	0.322165	0.001	-9.96578	-1.63413	-9.96578	8.47363e-05	0.803232	7.19101e-17	90577.5	5.83369e+06	220000	70146.8	Protein Metabolism
261	N-acetylglucosamine-6P-responsive transcriptional repressor NagC, ROK family	fig|6666666.326403.peg.5532	0.001	0.282725	0.001	-9.96578	-1.82253	-9.96578	8.47363e-05	0.688027	7.19101e-17	125678	5.42853e+06	122553		Carbohydrates
262	Undecaprenyl-phosphate galactosephosphotransferase (EC 2.7.8.6)	fig|6666666.326403.peg.311	0.001	0.164989	0.001	-9.96578	-2.59956	-9.96578	5.43404e-17	0.271131	7.19101e-17		5.71559e+06	52265.4		Cell Wall and Capsule
264	Possible membrane protein	fig|6666666.326403.peg.3095	27.027	20.8333	11.058	4.75633	4.38082	3.46702	0.00481117	0.000196851	0.0281618	1.25439e+06	89127.1	993826	563253	No_category
268	Branched-chain amino acid transport ATP-binding protein LivG (TC 3.A.1.4.1)	fig|6666666.326403.peg.4203	0.001	0.001	0.001	-9.96578	-9.96578	-9.96578	5.43404e-17	1.13084e-16	7.19101e-17		8.09454e+06	117188		Membrane Transport
269	Aerobic C4-dicarboxylate transporter for fumarate, L-malate, D-malate, succunate	fig|6666666.326403.peg.4311	0.001	0.001	0.033	-9.96578	-9.96578	-4.92139	5.43404e-17	1.13084e-16	0.0248475	24672.2	2.08461e+07	294816	35857.4	No_category
270	2-octaprenyl-3-methyl-6-methoxy-1,4-benzoquinol hydroxylase (EC 1.14.13.-)	fig|6666666.326403.peg.5535	0.001	0.001	0.001	-9.96578	-9.96578	-9.96578	8.47363e-05	0.00824702	7.19101e-17	26035.8	4.55378e+06	137546		Cofactors, Vitamins, Prosthetic Groups, Pigments
277	NADH-ubiquinone oxidoreductase chain H (EC 1.6.5.3)	fig|6666666.326403.peg.1318	0.0401316	0.0732332	0.042	-4.63912	-3.77136	-4.57347	0.0294522	0.0197705	0.0478392	292908	1.54094e+07	255342	383461	Respiration
279	putative glucose transferase	fig|6666666.326403.peg.308	0.001	0.001	0.001	-9.96578	-9.96578	-9.96578	5.43404e-17	1.13084e-16	7.19101e-17	52405.8	5.18776e+06	91371.2	29227	No_category
281	Nucleoside permease NupC	fig|6666666.326403.peg.1401	0.001	0.001	0.001	-9.96578	-9.96578	-9.96578	5.43404e-17	1.13084e-16	7.19101e-17		4.39939e+06	197927		No_category
285	ATP-dependent 23S rRNA helicase DbpA	fig|6666666.326403.peg.1214	0.001	0.001	0.001	-9.96578	-9.96578	-9.96578	5.43404e-17	1.13084e-16	7.19101e-17		797793	20798.3		RNA Metabolism
286	1-acyl-sn-glycerol-3-phosphate acyltransferase (EC 2.3.1.51)	fig|6666666.326403.peg.2450	0.001	0.001	0.001	-9.96578	-9.96578	-9.96578	5.43404e-17	1.8438e-06	7.19101e-17	72079.4	2.92625e+06	140307		Fatty Acids, Lipids, and Isoprenoids
288	rRNA small subunit methyltransferase I	fig|6666666.326403.peg.2576	0.001	0.0602047	0.001	-9.96578	-4.05398	-9.96578	5.43404e-17	0.0492269	7.19101e-17	81707.3	2.42362e+06	18451.4	24935.5	RNA Metabolism;Stress Response
289	FIG000988: Predicted permease	fig|6666666.326403.peg.2712	0.001	0.166528	0.001	-9.96578	-2.58616	-9.96578	5.43404e-17	0.286141	7.19101e-17	31526.9	4.63837e+06	154320		No_category
291	Sensor kinase CitA, DpiB (EC 2.7.3.-)	fig|6666666.326403.peg.1687	0.001	0.001	0.001	-9.96578	-9.96578	-9.96578	5.43404e-17	1.13084e-16	7.19101e-17		3.07696e+06	287988		Regulation and Cell signaling;Carbohydrates
292	Ribosomal RNA large subunit methyltransferase F (EC 2.1.1.51)	fig|6666666.326403.peg.75	0.001	0.001	0.001	-9.96578	-9.96578	-9.96578	5.43404e-17	1.13084e-16	7.19101e-17		1.46443e+06	118515		RNA Metabolism
293	Aldehyde dehydrogenase (EC 1.2.1.3), PaaZ	fig|6666666.326403.peg.1150	1000		1000	9.96578		9.96578	5.43404e-17		7.19101e-17	1.15449e+06		74527.7	65749.9	Metabolism of Aromatic Compounds
295	FOG: GGDEF domain	fig|6666666.326403.peg.4974	0.001	0.324359	0.001	-9.96578	-1.62433	-9.96578	5.43404e-17	0.873394	7.19101e-17		2.45241e+06	215482		No_category
297	Lipopolysaccharide heptosyltransferase III (EC 2.4.1.-)	fig|6666666.326403.peg.4418	0.001	0.273	0.001	-9.96578	-1.87303	-9.96578	5.43404e-17	0.847541	7.19101e-17		1.72509e+06	217466		Cell Wall and Capsule
298	Putative regulator protein	fig|6666666.326403.peg.566	0.001	0.001	0.001	-9.96578	-9.96578	-9.96578	5.43404e-17	1.13084e-16	7.19101e-17	109949	2.27845e+06	32597.3	6729.32	No_category
304	SSU ribosomal protein S19p (S15e)	fig|6666666.326403.peg.489	11.236	0.001	0.041	3.49005	-9.96578	-4.60823	0.0217325	1.41477e-05	0.0436523	3.2601e+07	2.24297e+06	344737	32772.5	Protein Metabolism
308	Protein-L-isoaspartate O-methyltransferase (EC 2.1.1.77)	fig|6666666.326403.peg.4823	0.001	0.148082	0.001	-9.96578	-2.75553	-9.96578	5.43404e-17	0.340101	7.19101e-17		2.67777e+06	104133		Membrane Transport;Protein Metabolism
309	Teichoic acid export ATP-binding protein TagH (EC 3.6.3.40)	fig|6666666.326403.peg.292	0.001	0.001	0.001	-9.96578	-9.96578	-9.96578	5.43404e-17	1.13084e-16	7.19101e-17		2.78632e+06	74208.6	44237	Cell Wall and Capsule
313	Psp operon transcriptional activator	fig|6666666.326403.peg.1956	0.001	0.001	0.001	-9.96578	-9.96578	-9.96578	5.43404e-17	1.13084e-16	7.19101e-17		1.28444e+06	207023		Stress Response
314	LysR-family transcriptional regulator YbeF	fig|6666666.326403.peg.5561	0.001	0.001	0.001	-9.96578	-9.96578	-9.96578	5.43404e-17	1.13084e-16	7.19101e-17		875594			Regulation and Cell signaling
319	Proofreading thioesterase in enterobactin biosynthesis EntH	fig|6666666.326403.peg.5608	38.4615	33.3333	0.001	5.26534	5.05889	-9.96578	0.00173408	3.14381e-05	7.19101e-17	3.01738e+06	42615.9	2.46362e+06		Iron acquisition and metabolism
322	Putative sensory histidine kinase YfhA	fig|6666666.326403.peg.1537	0.001	0.286123	0.001	-9.96578	-1.80529	-9.96578	5.43404e-17	0.85577	7.19101e-17	72058.2	1.72003e+06	113370		Regulation and Cell signaling
324	Phosphogluconate repressor HexR, RpiR family	fig|6666666.326403.peg.3482	0.001	0.195312	0.001	-9.96578	-2.35614	-9.96578	5.43404e-17	0.482919	7.19101e-17		3.46313e+06	134805		No_category
333	Potassium efflux system KefA protein / Small-conductance mechanosensitive channel	fig|6666666.326403.peg.76	0.001	0.001	0.001	-9.96578	-9.96578	-9.96578	5.43404e-17	1.13084e-16	7.19101e-17		4.62302e+06	279116		Potassium metabolism
334	Tricarboxylate transport membrane protein TctA	fig|6666666.326403.peg.1294	0.001	0.001	0.001	-9.96578	-9.96578	-9.96578	5.43404e-17	1.13084e-16	7.19101e-17		4.70024e+06			Membrane Transport
336	ABC-type multidrug transport system, ATPase component	fig|6666666.326403.peg.1773	0.001	0.001	0.001	-9.96578	-9.96578	-9.96578	5.43404e-17	1.13084e-16	7.19101e-17		3.55373e+06	271788		No_category
345	Arginine ABC transporter, ATP-binding protein ArtP	fig|6666666.326403.peg.5427	0.001	0.001	0.001	-9.96578	-9.96578	-9.96578	5.43404e-17	1.13084e-16	7.19101e-17		4.38838e+06			Amino Acids and Derivatives
346	Lipoprotein releasing system ATP-binding protein LolD	fig|6666666.326403.peg.5345	0.001	0.001	0.001	-9.96578	-9.96578	-9.96578	5.43404e-17	1.13084e-16	7.19101e-17		725844			Cell Wall and Capsule
353	hypothetical protein	fig|6666666.326403.peg.4964	0.001	0.001	0.001	-9.96578	-9.96578	-9.96578	5.43404e-17	1.13084e-16	7.19101e-17		2.31581e+06			No_category
355	Cobalt-zinc-cadmium resistance protein CzcA; Cation efflux system protein CusA	fig|6666666.326403.peg.3396	0.001	0.160668	0.029	-9.96578	-2.63784	-5.1078	8.47363e-05	0.498808	0.0157425	27778	1.14544e+06	45583.7	9751.26	Virulence, Disease and Defense
356	Nucleoside permease NupC	fig|6666666.326403.peg.5268	0.001	0.001	0.001	-9.96578	-9.96578	-9.96578	5.43404e-17	1.13084e-16	7.19101e-17		737964	252359		No_category
357	LysR family transcriptional regulator YafC	fig|6666666.326403.peg.3736	0.001	0.001	0.001	-9.96578	-9.96578	-9.96578	5.43404e-17	1.13084e-16	7.19101e-17		1.06813e+06	78382.3		Regulation and Cell signaling
362	Lipoprotein releasing system transmembrane protein LolE	fig|6666666.326403.peg.5346	0.001	0.001	0.001	-9.96578	-9.96578	-9.96578	5.43404e-17	1.13084e-16	7.19101e-17		688165			Cell Wall and Capsule
366	Altronate dehydratase (EC 4.2.1.7)	fig|6666666.326403.peg.4201	0.001	0.001	0.001	-9.96578	-9.96578	-9.96578	5.43404e-17	1.13084e-16	7.19101e-17	19066.8	307386		19042.7	No_category
369	Type I restriction-modification system, specificity subunit S (EC 3.1.21.3)	fig|6666666.326403.peg.3255	0.001	0.619579	0.001	-9.96578	-0.690641	-9.96578	5.43404e-17	0.999829	7.19101e-17		1.74852e+06	413694		DNA Metabolism
370	Glycerol-3-phosphate ABC transporter, permease protein UgpE (TC 3.A.1.1.3)	fig|6666666.326403.peg.4195	1000	1000	1000	9.96578	9.96578	9.96578	5.43404e-17	1.13084e-16	7.19101e-17	74000		1.26525e+06	1.00966e+06	Carbohydrates
373	YihE protein, a ser/thr kinase implicated in LPS synthesis and Cpx signalling	fig|6666666.326403.peg.781	0.001	0.001	0.001	-9.96578	-9.96578	-9.96578	5.43404e-17	1.13084e-16	7.19101e-17		1.7502e+06			No_category
376	Methionine ABC transporter permease protein	fig|6666666.326403.peg.1864	0.001	0.001	0.001	-9.96578	-9.96578	-9.96578	5.43404e-17	1.13084e-16	7.19101e-17	16326.6	2.87858e+06	103233		Amino Acids and Derivatives
377	Cobalt-precorrin-2 C20-methyltransferase (EC 2.1.1.130)	fig|6666666.326403.peg.4746	0.001	0.001	0.001	-9.96578	-9.96578	-9.96578	5.43404e-17	1.13084e-16	7.19101e-17		424400		4216.64	Cofactors, Vitamins, Prosthetic Groups, Pigments
378	Membrane protein YcjF	fig|6666666.326403.peg.1949	0.001	0.001	0.001	-9.96578	-9.96578	-9.96578	5.43404e-17	1.13084e-16	7.19101e-17		1337457	212446		Regulation and Cell signaling
379	ATPase, AFG1 family	fig|6666666.326403.peg.2653	0.001	0.001	0.001	-9.96578	-9.96578	-9.96578	5.43404e-17	1.13084e-16	7.19101e-17		1.47516e+06		122760	Protein Metabolism
381	diguanylate cyclase/phosphodiesterase (GGDEF & EAL domains) with PAS/PAC sensor(s)	fig|6666666.326403.peg.2297	0.001	0.001	0.001	-9.96578	-9.96578	-9.96578	5.43404e-17	1.13084e-16	7.19101e-17		1.21444e+06			Stress Response
382	Cobalamin synthase	fig|6666666.326403.peg.246	0.001	0.001	0.001	-9.96578	-9.96578	-9.96578	5.43404e-17	1.13084e-16	7.19101e-17		1.55567e+06	267144		No_category
385	Cystine ABC transporter, ATP-binding protein	fig|6666666.326403.peg.3429	0.001	0.001	0.001	-9.96578	-9.96578	-9.96578	5.43404e-17	1.13084e-16	7.19101e-17		1.5581e+06	66695.2		Virulence, Disease and Defense;Sulfur Metabolism
404	Di-/tripeptide transporter	fig|6666666.326403.peg.4625	0.001	0.364697	0.001	-9.96578	-1.45523	-9.96578	5.43404e-17	0.953315	7.19101e-17	36612.3	1.00534e+06	126938		Membrane Transport
405	Dipeptide transport system permease protein DppC (TC 3.A.1.5.2)	fig|6666666.326403.peg.4336	0.001	0.001	0.001	-9.96578	-9.96578	-9.96578	5.43404e-17	1.13084e-16	7.19101e-17		1.93261e+06			Membrane Transport
407	LsrR, transcriptional repressor of lsr operon	fig|6666666.326403.peg.2528	0.001	0.001	0.001	-9.96578	-9.96578	-9.96578	5.43404e-17	1.13084e-16	7.19101e-17		344180	278900		Regulation and Cell signaling
408	Lipoprotein releasing system transmembrane protein LolC	fig|6666666.326403.peg.5344	0.001	0.001	0.001	-9.96578	-9.96578	-9.96578	5.43404e-17	1.13084e-16	7.19101e-17		562092			Cell Wall and Capsule
410	Cell volume regulation protein A	fig|6666666.326403.peg.3560	0.001	0.001	0.001	-9.96578	-9.96578	-9.96578	5.43404e-17	1.13084e-16	7.19101e-17	21418.9	498876			No_category
411	Potassium efflux system KefA protein / Small-conductance mechanosensitive channel	fig|6666666.326403.peg.4016	0.001	0.001	0.001	-9.96578	-9.96578	-9.96578	5.43404e-17	1.13084e-16	7.19101e-17	29543.6	506528			Potassium metabolism
413	Mediator of hyperadherence YidE	fig|6666666.326403.peg.623	0.001	0.001	0.001	-9.96578	-9.96578	-9.96578	5.43404e-17	1.13084e-16	7.19101e-17		867059			Virulence, Disease and Defense
414	Fumarate reductase subunit C	fig|6666666.326403.peg.2834	0.001	0.0407747	0.035	-9.96578	-4.61618	-4.8365	5.43404e-17	0.00133953	0.0285061	32077.1	1.78772e+07	510683	542417	Respiration
419	D-serine/D-alanine/glycine transporter	fig|6666666.326403.peg.2784	0.001	0.001	0.001	-9.96578	-9.96578	-9.96578	5.43404e-17	1.13084e-16	7.19101e-17		1.11855e+06	62075.7		Amino Acids and Derivatives;Carbohydrates
421	Adenosylcobinamide-phosphate guanylyltransferase (EC 2.7.7.62)	fig|6666666.326403.peg.4752	0.001	0.001	0.001	-9.96578	-9.96578	-9.96578	5.43404e-17	1.13084e-16	7.19101e-17	27990.3	558016	12689.1	35937.8	Cofactors, Vitamins, Prosthetic Groups, Pigments
425	Putative inner membrane protein	fig|6666666.326403.peg.3417	0.001	0.001	0.001	-9.96578	-9.96578	-9.96578	5.43404e-17	1.13084e-16	7.19101e-17		1.33542e+06	55015.8		No_category
426	tRNA (5-methoxyuridine) 34 synthase	fig|6666666.326403.peg.3460	0.001	0.001	0.001	-9.96578	-9.96578	-9.96578	5.43404e-17	1.13084e-16	7.19101e-17		506831	105020		RNA Metabolism
427	LysR family regulatory protein CidR	fig|6666666.326403.peg.2909	0.001	0.001	0.001	-9.96578	-9.96578	-9.96578	5.43404e-17	1.13084e-16	7.19101e-17		355522	53857.5		Regulation and Cell signaling
428	FIG00731454: hypothetical protein	fig|6666666.326403.peg.233	0.001	0.001	0.001	-9.96578	-9.96578	-9.96578	5.43404e-17	1.13084e-16	7.19101e-17		605192			No_category
430	Capsular polysaccharide synthesis enzyme CpsA, sugar transferase	fig|6666666.326403.peg.3775	0.001	0.001	0.001	-9.96578	-9.96578	-9.96578	5.43404e-17	1.13084e-16	7.19101e-17		796946			Cell Wall and Capsule
432	Glycosyltransferase (EC 2.4.1.-)	fig|6666666.326403.peg.4421	0.001	0.001	0.001	-9.96578	-9.96578	-9.96578	5.43404e-17	1.13084e-16	7.19101e-17	147535	1.43891e+06	462932		No_category
436	COG4928: Predicted P-loop ATPase	fig|6666666.326403.peg.5042	0.001	0.001	0.001	-9.96578	-9.96578	-9.96578	5.43404e-17	1.13084e-16	7.19101e-17		716866			No_category
439	Osmolarity sensory histidine kinase EnvZ	fig|6666666.326403.peg.4294	0.001	0.001	0.001	-9.96578	-9.96578	-9.96578	5.43404e-17	1.13084e-16	7.19101e-17	77286	874940	84009.6		No_category
441	SgrR, sugar-phosphate stress, transcriptional activator of SgrS small RNA	fig|6666666.326403.peg.1702	0.001	0.001	0.001	-9.96578	-9.96578	-9.96578	5.43404e-17	1.13084e-16	7.19101e-17		341313			Stress Response
442	FIG01221934: hypothetical protein	fig|6666666.326403.peg.2420	0.001	0.001	0.001	-9.96578	-9.96578	-9.96578	5.43404e-17	1.13084e-16	7.19101e-17		283809			No_category
443	sensor histidine kinase	fig|6666666.326403.peg.5505	0.001	0.001	0.001	-9.96578	-9.96578	-9.96578	5.43404e-17	1.13084e-16	7.19101e-17		280331			No_category
444	D-Glucosaminate-6-phosphate ammonia-lyase (EC 4.3.1.-)	fig|6666666.326403.peg.2745	0.001	0.001	0.001	-9.96578	-9.96578	-9.96578	5.43404e-17	1.13084e-16	7.19101e-17		348026			No_category
445	Holliday junction DNA helicase RuvB	fig|6666666.326403.peg.3470	0.001	0.001	0.001	-9.96578	-9.96578	-9.96578	5.43404e-17	1.13084e-16	7.19101e-17		445998	10102		DNA Metabolism
447	CRISPR-associated protein, Cse2 family	fig|6666666.326403.peg.4802	0.001	0.001	0.001	-9.96578	-9.96578	-9.96578	5.43404e-17	1.13084e-16	7.19101e-17		560690	317099		DNA Metabolism
449	Putative membrane protein	fig|6666666.326403.peg.2257	0.001	0.001	0.001	-9.96578	-9.96578	-9.96578	5.43404e-17	1.13084e-16	7.19101e-17		349254	50520.3		No_category
452	Ribosyl nicotinamide transporter, PnuC-like	fig|6666666.326403.peg.2	0.001	0.001	0.001	-9.96578	-9.96578	-9.96578	5.43404e-17	1.13084e-16	7.19101e-17	188459	2.89884e+06	235057		Cofactors, Vitamins, Prosthetic Groups, Pigments
453	Transcriptional regulator of D-allose utilization, RpiR family	fig|6666666.326403.peg.2887	0.001	0.001	0.001	-9.96578	-9.96578	-9.96578	5.43404e-17	1.13084e-16	7.19101e-17		444236	67123.2		Carbohydrates
454	UDP-N-acetylenolpyruvoylglucosamine reductase (EC 1.1.1.158)	fig|6666666.326403.peg.1063	0.001	0.001	0.001	-9.96578	-9.96578	-9.96578	5.43404e-17	1.13084e-16	7.19101e-17		749954	53767.7		Cell Wall and Capsule
457	Transcription elongation factor GreB	fig|6666666.326403.peg.4291	0.001	0.001	0.001	-9.96578	-9.96578	-9.96578	5.43404e-17	1.13084e-16	7.19101e-17		1.1987e+06			RNA Metabolism
458	Putrescine transport ATP-binding protein PotA (TC 3.A.1.11.1)	fig|6666666.326403.peg.148	0.001	0.001	0.001	-9.96578	-9.96578	-9.96578	5.43404e-17	1.13084e-16	7.19101e-17		429757			Amino Acids and Derivatives
461	Calcium/proton antiporter	fig|6666666.326403.peg.3629	0.001	0.001	0.001	-9.96578	-9.96578	-9.96578	5.43404e-17	1.13084e-16	7.19101e-17		627238	264489		No_category
463	Two-component response-regulatory protein YehT	fig|6666666.326403.peg.391	0.001	0.001	0.001	-9.96578	-9.96578	-9.96578	5.43404e-17	1.13084e-16	7.19101e-17		702149			No_category
465	LysR family transcriptional regulator YfeR	fig|6666666.326403.peg.380	0.001	0.001	0.001	-9.96578	-9.96578	-9.96578	5.43404e-17	1.13084e-16	7.19101e-17		300641			Regulation and Cell signaling
468	Phospho-N-acetylmuramoyl-pentapeptide-transferase (EC 2.7.8.13)	fig|6666666.326403.peg.1725	0.001	0.001	0.001	-9.96578	-9.96578	-9.96578	5.43404e-17	1.13084e-16	7.19101e-17		2.6198e+06	53991.9		Cell Wall and Capsule
469	Methyltransferase type 11	fig|6666666.326403.peg.3171	0.001	0.001	0.001	-9.96578	-9.96578	-9.96578	5.43404e-17	1.13084e-16	7.19101e-17		597196			No_category
471	Protein yhjK	fig|6666666.326403.peg.4312	0.001	0.001	0.001	-9.96578	-9.96578	-9.96578	5.43404e-17	1.13084e-16	7.19101e-17		434676			No_category
473	4-diphosphocytidyl-2-C-methyl-D-erythritol kinase (EC 2.7.1.148)	fig|6666666.326403.peg.3621	0.001	0.001	0.001	-9.96578	-9.96578	-9.96578	5.43404e-17	1.13084e-16	7.19101e-17		707206			Fatty Acids, Lipids, and Isoprenoids
475	2-dehydropantoate 2-reductase (EC 1.1.1.169)	fig|6666666.326403.peg.3943	0.001	0.001	0.001	-9.96578	-9.96578	-9.96578	5.43404e-17	1.13084e-16	7.19101e-17		470145			Cofactors, Vitamins, Prosthetic Groups, Pigments
477	FxsA protein	fig|6666666.326403.peg.2855	0.001	0.265182	0.001	-9.96578	-1.91495	-9.96578	5.43404e-17	0.830152	7.19101e-17		859294	203238		No_category
480	Transcriptional regulator, LysR family	fig|6666666.326403.peg.383	0.001	0.001	0.001	-9.96578	-9.96578	-9.96578	5.43404e-17	1.13084e-16	7.19101e-17		297372	52532.4		No_category
482	Transcriptional regulatory protein RstA	fig|6666666.326403.peg.2298	0.001	0.194818	0.001	-9.96578	-2.3598	-9.96578	5.43404e-17	0.692504	7.19101e-17		739278	107763		Regulation and Cell signaling
483	FIG00510464: hypothetical protein	fig|6666666.326403.peg.3523	0.001	0.001	0.001	-9.96578	-9.96578	-9.96578	5.43404e-17	1.13084e-16	7.19101e-17		655246	13929.2		No_category
485	Adenosylcobinamide-phosphate synthase (EC 6.3.1.10)	fig|6666666.326403.peg.4736	0.001	0.001	0.001	-9.96578	-9.96578	-9.96578	5.43404e-17	1.13084e-16	7.19101e-17	134399	1.30699e+06			Cofactors, Vitamins, Prosthetic Groups, Pigments
486	Sodium-dependent phosphate transporter	fig|6666666.326403.peg.2980	0.001	0.001	0.001	-9.96578	-9.96578	-9.96578	5.43404e-17	1.13084e-16	7.19101e-17		571446			Membrane Transport;Phosphorus Metabolism
490	Ferric hydroxamate ABC transporter (TC 3.A.1.14.3), permease component FhuB	fig|6666666.326403.peg.1815	18.1818	15.3846	0.001	4.18442	3.94342	-9.96578	0.0123632	0.000999023	7.19101e-17	556899	34352.3	405671		Iron acquisition and metabolism
493	Monofunctional biosynthetic peptidoglycan transglycosylase (EC 2.4.2.-)	fig|6666666.326403.peg.2637	0.001	0.001	0.001	-9.96578	-9.96578	-9.96578	5.43404e-17	1.13084e-16	7.19101e-17		191808			Cell Wall and Capsule
494	2-octaprenyl-6-methoxyphenol hydroxylase (EC 1.14.13.-)	fig|6666666.326403.peg.4544	0.001	0.001	0.001	-9.96578	-9.96578	-9.96578	5.43404e-17	1.13084e-16	7.19101e-17		227131			Cofactors, Vitamins, Prosthetic Groups, Pigments
496	NADH-ubiquinone oxidoreductase chain K (EC 1.6.5.3)	fig|6666666.326403.peg.1315	0.001	0.001	0.001	-9.96578	-9.96578	-9.96578	5.43404e-17	1.13084e-16	7.19101e-17		440477			Respiration
497	Dethiobiotin synthetase (EC 6.3.3.3)	fig|6666666.326403.peg.2358	0.001	0.001	0.001	-9.96578	-9.96578	-9.96578	5.43404e-17	1.13084e-16	7.19101e-17		286897		32858.9	Cofactors, Vitamins, Prosthetic Groups, Pigments
499	Na(+)-translocating NADH-quinone reductase subunit D (EC 1.6.5.-)	fig|6666666.326403.peg.3753	0.001	0.189	0.001	-9.96578	-2.40354	-9.96578	5.43404e-17	0.614166	7.19101e-17		1.85049e+06	86832.5		Respiration
501	Magnesium transporter	fig|6666666.326403.peg.1260	0.001	0.066177	0.001	-9.96578	-3.91753	-9.96578	5.43404e-17	0.0444632	7.19101e-17		286621	18180.7		No_category
504	Pantothenate kinase (EC 2.7.1.33)	fig|6666666.326403.peg.1065	0.001	0.001	0.001	-9.96578	-9.96578	-9.96578	5.43404e-17	1.13084e-16	7.19101e-17		1.29536e+06			Cofactors, Vitamins, Prosthetic Groups, Pigments
505	Kup system potassium uptake protein	fig|6666666.326403.peg.565	0.001	0.001	0.001	-9.96578	-9.96578	-9.96578	5.43404e-17	1.13084e-16	7.19101e-17		367464			Potassium metabolism
506	Cellulose synthase, putative	fig|6666666.326403.peg.4332	0.001	0.001	0.001	-9.96578	-9.96578	-9.96578	5.43404e-17	1.13084e-16	7.19101e-17		28841.5			No_category
509	Chorismate--pyruvate lyase (EC 4.1.3.40)	fig|6666666.326403.peg.2945	0.001	0.001	0.001	-9.96578	-9.96578	-9.96578	5.43404e-17	1.13084e-16	7.19101e-17		287051			Cofactors, Vitamins, Prosthetic Groups, Pigments
510	Uxu operon transcriptional regulator	fig|6666666.326403.peg.4684	0.001	0.001	0.001	-9.96578	-9.96578	-9.96578	5.43404e-17	1.13084e-16	7.19101e-17		125028	54024.9		Carbohydrates
512	Molybdopterin-guanine dinucleotide biosynthesis protein MobA	fig|6666666.326403.peg.783	0.001	0.001	0.001	-9.96578	-9.96578	-9.96578	5.43404e-17	1.13084e-16	7.19101e-17		138404	44453.9		Cofactors, Vitamins, Prosthetic Groups, Pigments
513	DNA topoisomerase III (EC 5.99.1.2)	fig|6666666.326403.peg.2048	0.001	0.001	0.001	-9.96578	-9.96578	-9.96578	5.43404e-17	1.13084e-16	7.19101e-17		180854			DNA Metabolism
514	Acetoin dehydrogenase E1 component beta-subunit (EC 1.2.4.-)	fig|6666666.326403.peg.3109	0.001	0.001	0.001	-9.96578	-9.96578	-9.96578	5.43404e-17	1.13084e-16	7.19101e-17	50868.9	297194			Carbohydrates
517	Chromosome initiation inhibitor	fig|6666666.326403.peg.3172	0.001	0.001	0.001	-9.96578	-9.96578	-9.96578	5.43404e-17	1.13084e-16	7.19101e-17		440950			Regulation and Cell signaling
519	Uracil permease	fig|6666666.326403.peg.1475	0.001	0.001	0.001	-9.96578	-9.96578	-9.96578	5.43404e-17	1.13084e-16	7.19101e-17		727897			Nucleosides and Nucleotides
520	RND efflux system, inner membrane transporter CmeB	fig|6666666.326403.peg.1458	0.001	0.001	0.001	-9.96578	-9.96578	-9.96578	5.43404e-17	1.13084e-16	7.19101e-17		443000			Virulence, Disease and Defense
521	Peptide transport system ATP-binding protein SapF	fig|6666666.326403.peg.1966	0.001	0.001	0.001	-9.96578	-9.96578	-9.96578	5.43404e-17	1.13084e-16	7.19101e-17		569309			No_category
522	Maltose/maltodextrin transport ATP-binding protein MalK (EC 3.6.3.19)	fig|6666666.326403.peg.3996	0.001	0.001	0.001	-9.96578	-9.96578	-9.96578	5.43404e-17	1.13084e-16	7.19101e-17		100180	62249.2		Carbohydrates
523	2-ketogluconate utilization repressor PtxS	fig|6666666.326403.peg.4347	0.001	0.001	0.001	-9.96578	-9.96578	-9.96578	5.43404e-17	1.13084e-16	7.19101e-17		264302	165512		Carbohydrates
524	Putative Na(+)/H(+) exchanger protein, CPA1 family precursor	fig|6666666.326403.peg.2910	0.001	0.001	0.001	-9.96578	-9.96578	-9.96578	5.43404e-17	1.13084e-16	7.19101e-17		679965			No_category
525	Magnesium and cobalt efflux protein CorC	fig|6666666.326403.peg.806	0.001	0.001	0.001	-9.96578	-9.96578	-9.96578	5.43404e-17	1.13084e-16	7.19101e-17		249528	37107.2		Virulence, Disease and Defense;Membrane Transport
526	Protein-N(5)-glutamine methyltransferase PrmB, methylates LSU ribosomal protein L3p	fig|6666666.326403.peg.1375	0.001	0.001	0.001	-9.96578	-9.96578	-9.96578	5.43404e-17	1.13084e-16	7.19101e-17		3.09202e+06	145186		Miscellaneous
527	Putative efflux (PET) family inner membrane protein YccS	fig|6666666.326403.peg.1053	0.001	0.001	0.001	-9.96578	-9.96578	-9.96578	5.43404e-17	1.13084e-16	7.19101e-17		369388			No_category
528	Mlr6622 protein	fig|6666666.326403.peg.2295	0.001	0.001	0.001	-9.96578	-9.96578	-9.96578	5.43404e-17	1.13084e-16	7.19101e-17		1.13731e+06	112819		No_category
529	Transcriptional regulator, RpiR family	fig|6666666.326403.peg.3302	0.001	0.001	0.001	-9.96578	-9.96578	-9.96578	5.43404e-17	1.13084e-16	7.19101e-17		313511	14207.8		No_category
530	Recombination protein RecR	fig|6666666.326403.peg.4024	0.001	0.001	0.001	-9.96578	-9.96578	-9.96578	5.43404e-17	1.13084e-16	7.19101e-17		212290			DNA Metabolism
531	FIG00732925: hypothetical protein	fig|6666666.326403.peg.3268	0.001	0.001	0.001	-9.96578	-9.96578	-9.96578	5.43404e-17	1.13084e-16	7.19101e-17		424466			No_category
532	Integral membrane protein YggT, involved in response to extracytoplasmic stress (osmotic shock)	fig|6666666.326403.peg.2165	0.001	0.001	0.001	-9.96578	-9.96578	-9.96578	5.43404e-17	1.13084e-16	7.19101e-17		1.94755e+06		7636.63	No_category
533	Heat shock (predicted periplasmic) protein YciM, precursor	fig|6666666.326403.peg.1975	0.001	0.001	0.001	-9.96578	-9.96578	-9.96578	5.43404e-17	1.13084e-16	7.19101e-17		80639.3			Stress Response
534	C4-dicarboxylate transporter DcuB	fig|6666666.326403.peg.534	0.001	0.001	0.001	-9.96578	-9.96578	-9.96578	5.43404e-17	1.13084e-16	7.19101e-17		1.38375e+06			Respiration
535	Ribosomal small subunit pseudouridine synthase A (EC 4.2.1.70)	fig|6666666.326403.peg.457	0.001	0.001	0.001	-9.96578	-9.96578	-9.96578	5.43404e-17	1.13084e-16	7.19101e-17		270379			RNA Metabolism
536	Transcriptional regulatory protein zraR	fig|6666666.326403.peg.4561	0.001	0.001	0.001	-9.96578	-9.96578	-9.96578	5.43404e-17	1.13084e-16	7.19101e-17		74619.7			No_category
537	hypothetical protein	fig|6666666.326403.peg.3790	0.001	0.458295	0.001	-9.96578	-1.12565	-9.96578	8.47363e-05	0.976169	7.19101e-17	12603.9	333854	53966.7		No_category
542	DNA polymerase III delta prime subunit (EC 2.7.7.7)	fig|6666666.326403.peg.5327	0.001	0.001	0.001	-9.96578	-9.96578	-9.96578	5.43404e-17	1.13084e-16	7.19101e-17		177547			No_category
544	Cobalt-precorrin-6x reductase (EC 1.3.1.54)	fig|6666666.326403.peg.4744	0.001	0.001	0.001	-9.96578	-9.96578	-9.96578	5.43404e-17	1.13084e-16	7.19101e-17		182922			Cofactors, Vitamins, Prosthetic Groups, Pigments
545	Histidine ABC transporter, permease protein HisQ (TC 3.A.1.3.1)	fig|6666666.326403.peg.1351	0.001	0.001	0.001	-9.96578	-9.96578	-9.96578	5.43404e-17	1.13084e-16	7.19101e-17		477085	25359.4		Amino Acids and Derivatives
546	Transcriptional regulator SlmA, TetR family	fig|6666666.326403.peg.4431	0.001	0.604961	0.001	-9.96578	-0.725087	-9.96578	5.43404e-17	0.999829	7.19101e-17		294369	113784		No_category
547	putative membrane protein	fig|6666666.326403.peg.5418	0.001	0.001	0.001	-9.96578	-9.96578	-9.96578	5.43404e-17	1.13084e-16	7.19101e-17		906581			No_category
548	FIG00731934: hypothetical protein	fig|6666666.326403.peg.4651	0.001	0.001	0.001	-9.96578	-9.96578	-9.96578	5.43404e-17	1.13084e-16	7.19101e-17		102536			No_category
549	Nitrate/nitrite transporter	fig|6666666.326403.peg.3643	0.001	0.001	0.001	-9.96578	-9.96578	-9.96578	5.43404e-17	1.13084e-16	7.19101e-17		66950.8			Nitrogen Metabolism
550	L-asparagine permease	fig|6666666.326403.peg.173	0.001	0.001	0.001	-9.96578	-9.96578	-9.96578	5.43404e-17	1.13084e-16	7.19101e-17		180171			No_category
551	Arsenical pump-driving ATPase (EC 3.6.3.16)	fig|6666666.326403.peg.5016	0.001	0.001	0.001	-9.96578	-9.96578	-9.96578	5.43404e-17	1.13084e-16	7.19101e-17		218091			Virulence, Disease and Defense
553	ribosomal-protein-alanine N-acetyltransferase	fig|6666666.326403.peg.2958	0.001	0.001	0.001	-9.96578	-9.96578	-9.96578	5.43404e-17	1.13084e-16	7.19101e-17		204882			No_category
557	Lipopolysaccharide biosynthesis protein WzxC	fig|6666666.326403.peg.304	0.001	0.001	0.001	-9.96578	-9.96578	-9.96578	5.43404e-17	1.13084e-16	7.19101e-17		582771			No_category
558	NADH-ubiquinone oxidoreductase chain L (EC 1.6.5.3)	fig|6666666.326403.peg.1314	0.001	0.001	0.021	-9.96578	-9.96578	-5.57347	5.43404e-17	1.13084e-16	0.00591247	20575.4	6.13631e+06	299348	29469	Respiration
567	Ferrichrome-iron receptor	fig|6666666.326403.peg.2139	0.109	0.183	0.001	-3.1976	-2.45008	-9.96578	0.0464522	0.0614847	7.19101e-17	1.42343e+06	43873.2	882982	9108.7	Iron acquisition and metabolism
569	Ferric hydroxamate ABC transporter (TC 3.A.1.14.3), periplasmic substrate binding protein FhuD	fig|6666666.326403.peg.1814	1000	1000	1000	9.96578	9.96578	9.96578	5.43404e-17	1.13084e-16	7.19101e-17	131282	30537.3	261928	78621.8	Iron acquisition and metabolism
7	Glycerol-3-phosphate ABC transporter, periplasmic glycerol-3-phosphate-binding protein (TC 3.A.1.1.3)	fig|6666666.326403.peg.4197	6.36943	52.6316	40.744		5.71786	5.34852	0.0940389	2.95069e-08	0.000270634	1.63146e+08	2.46436e+07	1.51251e+09	1.13921e+09	Carbohydrates
10	Alkaline phosphatase (EC 3.1.3.1)	fig|6666666.326403.peg.3894	2.04082	111.111	74.964		6.79586	6.22813	0.740783	1.29287e-11	1.69628e-05	1.57442e+07	7.53717e+06	1.04241e+09	6.62598e+08	Phosphorus Metabolism
12	Phosphate ABC transporter, periplasmic phosphate-binding protein PstS (TC 3.A.1.7.1)	fig|6666666.326403.peg.588	0.863558	83.3333	116.48		6.38082	6.86394	0.98052	3.15829e-10	1.85307e-06	6.355e+07	6.88331e+07	7.42279e+09	9.11857e+09	Phosphorus Metabolism
14	Malate synthase (EC 2.3.3.9)	fig|6666666.326403.peg.2986	0.317058	0.472144	0.014		-1.0827	-6.15843	0.544575	0.85577	0.00120847	1.99839e+08	7.21798e+08	2.86071e+08	6.79568e+06	Carbohydrates
19	Glycerol-3-phosphate-binding protein	fig|6666666.326403.peg.2699	1.45773	27.027	35.377		4.75633	5.14474	0.786759	6.60051e-06	0.000487069	691392	646001	5.21173e+08	7.74036e+08	No_category
20	Outer membrane pore protein E precursor	fig|6666666.326403.peg.3827	1.65563	500	757.421		8.96578	9.56495	0.759072	1.13084e-16	1.96818e-11	3.02971e+06	1.78771e+06	1.29517e+09	1.98292e+09	No_category
23	Alcohol dehydrogenase (EC 1.1.1.1)	fig|6666666.326403.peg.3036	4.73934	8.13008	10.488		3.02327	3.39067	0.200708	0.00921225	0.0322547	4.93712e+07	9.38061e+06	7.99395e+07	1.08785e+08	Cofactors, Vitamins, Prosthetic Groups, Pigments;Fatty Acids, Lipids, and Isoprenoids;Carbohydrates
29	Phosphate transport system regulatory protein PhoU	fig|6666666.326403.peg.592	0.225428	18.8679	27.82		4.23786	4.79805	0.760439	7.63784e-05	0.0012569	1.45255e+06	9.8791e+06	1.85998e+08	2.74313e+08	Phosphorus Metabolism
30	Phosphonate ABC transporter phosphate-binding periplasmic component (TC 3.A.1.9.1)	fig|6666666.326403.peg.3840	1.04822	1000	1000		9.96578	9.96578	0.887078	1.13084e-16	7.19101e-17	116115	538016	7.56719e+08	1.14662e+09	Membrane Transport;Phosphorus Metabolism
32	Hypothetical oxidoreductase YqhD (EC 1.1.-.-)	fig|6666666.326403.peg.2445	0.697837	6.57895	23.943		2.71786	4.58153	0.98949	0.0229168	0.00219131	5.25515e+06	9.03491e+06	7.26691e+07	2.61533e+08	No_category
34	SSU ribosomal protein S2p (SAe)	fig|6666666.326403.peg.1832	0.309119	0.185082	0.035		-2.43376	-4.8365	0.525713	0.148926	0.028392	1.03965e+08	3.98116e+08	3.84748e+07	1.16647e+07	Protein Metabolism
36	Alkyl hydroperoxide reductase protein C (EC 1.6.4.-)	fig|6666666.326403.peg.5573	0.542299	4.69484	10.509		2.23107	3.39355	0.856185	0.0807995	0.0322079	2.99797e+07	5.766e+07	2.6743e+08	6.05684e+08	Sulfur Metabolism
39	Hydroxymethylpyrimidine phosphate synthase ThiC (EC 4.1.99.17)	fig|6666666.326403.peg.543	0.638162	10.2041	35.498		3.35107	5.14967	0.977224	0.0029343	0.00048157	2.50283e+06	5.49924e+06	5.15741e+07	1.99361e+08	No_category
40	FIG002283: Isochorismatase family protein	fig|6666666.326403.peg.3914	1.15741	13.1579	24.413		3.71786	4.60958	0.916831	0.000716057	0.00204675	6.53646e+06	5.45026e+06	8.40901e+07	1.59233e+08	No_category
41	Exoenzymes regulatory protein AepA precursor	fig|6666666.326403.peg.3916	1.12867	7.40741	16.452		2.88897	4.04019	0.919898	0.0139386	0.00809396	8.98251e+06	6.93175e+06	6.85654e+07	1.45534e+08	No_category
46	LSU ribosomal protein L1p (L10Ae)	fig|6666666.326403.peg.529	0.962464	0.133103	0.043		-2.90939	-4.53952	0.992744	0.0487412	0.0491624	1.66097e+08	1.62281e+08	1.90453e+07	6.72605e+06	Protein Metabolism
47	5-methyltetrahydropteroyltriglutamate--homocysteine methyltransferase (EC 2.1.1.14)	fig|6666666.326403.peg.919	0.196386	0.0772977	0.036		-3.69343	-4.79586	0.228612	0.00459229	0.0307568	2.56399e+07	1.58173e+08	5.13917e+06	4.35772e+06	Amino Acids and Derivatives
53	LSU ribosomal protein L2p (L8e)	fig|6666666.326403.peg.488	1.27877	0.0873362	0.027		-3.51728	-5.2109	0.934623	0.00837481	0.013585	3.46716e+08	2.77266e+08	2.04836e+07	8.85689e+06	Protein Metabolism
54	SSU ribosomal protein S3p (S3e)	fig|6666666.326403.peg.491	0.579039	0.190621	0.043		-2.39122	-4.53952	0.887078	0.164122	0.0485337	1.82123e+08	3.33327e+08	2.6026e+07	1.23163e+07	Protein Metabolism
58	Glycerophosphoryl diester phosphodiesterase (EC 3.1.4.46)	fig|6666666.326403.peg.3757	1.23153	14.0845	14.543		3.81604	3.86225	0.905572	0.000470166	0.0121271	8.73613e+06	6.84384e+06	1.03717e+08	1.18689e+08	Carbohydrates
59	Related to protein-tyrosine phosphatase	fig|6666666.326403.peg.2429	0.388199	4.31034	9.777		2.1078	3.28939	0.938357	0.131359	0.0393511	150876	35056.3	3.82557e+07	4.72218e+07	No_category
65	Thiazole biosynthesis protein ThiG	fig|6666666.326403.peg.539	0.306185	4.80769	20.872		2.26534	4.3835	0.808798	0.0737497	0.00361039	3.16345e+06	1.2732e+07	5.48539e+07	2.46995e+08	Cofactors, Vitamins, Prosthetic Groups, Pigments
67	LSU ribosomal protein L13p (L13Ae)	fig|6666666.326403.peg.2652	1.002	0.145539	0.037		-2.78052	-4.75633	0.981002	0.0661882	0.0322547	2.09637e+08	2.58909e+08	1.80415e+07	7.06689e+06	Protein Metabolism
75	Putative phosphatase	fig|6666666.326403.peg.4295	0.513875	37.037	28.641		5.2109	4.84001	0.98052	5.20138e-07	0.00112735	68169.3	150106	4.91851e+07	3.80511e+07	No_category
76	3',5'-cyclic-nucleotide phosphodiesterase (EC 3.1.4.17)	fig|6666666.326403.peg.2697		1000	1000		9.96578	9.96578		5.39516e-11	1.07301e-08	97077.8	91289.3	1.32289e+08	5.04934e+08	Regulation and Cell signaling
86	Biotin carboxylase of acetyl-CoA carboxylase (EC 6.3.4.14)	fig|6666666.326403.peg.1929		1000	1000		9.96578	9.96578		1.13084e-16	7.19101e-17			81702.6	152470	Fatty Acids, Lipids, and Isoprenoids
89	LSU ribosomal protein L4p (L1e)	fig|6666666.326403.peg.486	1.41643	0.15921	0.031		-2.65099	-5.01159	0.912267	0.0911185	0.0196735	2.21193e+08	1.99387e+08	1.40467e+07	4.95022e+06	Protein Metabolism
90	Ferric iron ABC transporter, iron-binding protein	fig|6666666.326403.peg.3011	1.39665	200	181.391		7.64386	7.50296	0.829366	5.49989e-14	1.6619e-07	46354.6	33181.2	7.3834e+07	5.25145e+07	Iron acquisition and metabolism
105	PhnI protein	fig|6666666.326403.peg.2877	#VALUE!	4.69484	16.679		2.23107	4.05996		0.104811	0.00774077	140523	370225	2.07382e+07	8.80238e+07	Phosphorus Metabolism
106	Phosphoenolpyruvate carboxylase (EC 4.1.1.31)	fig|6666666.326403.peg.665	0.313283	0.0423747	0.014		-4.56065	-6.15843	0.536964	0.000142024	0.00148263	945405	7.32552e+07	311621	61292	Carbohydrates
119	FIG00919961: hypothetical protein	fig|6666666.326403.peg.2398	0.319387	0.0228571	0.001		-5.45121	-9.96578	0.549309	1.8438e-06	1.58434e-07	2.67238e+07	1.01369e+08	286489	20505	No_category
126	2-iminoacetate synthase (ThiH) (EC 4.1.99.19)	fig|6666666.326403.peg.538	0.306843	5.95238	28.654		2.57347	4.84066	0.917946	0.0492269	0.00112735	39603.9	961614	8.08785e+06	4.86563e+07	No_category
129	Metal-dependent hydrolases of the beta-lactamase superfamily I; PhnP protein	fig|6666666.326403.peg.2883	1.41643	62.5	92.858		5.96578	6.53695	0.814293	2.73059e-08	5.91989e-06	174709	67697.4	2.38698e+07	4.03386e+07	Virulence, Disease and Defense
135	Autoinducer 2 (AI-2) kinase LsrK (EC 2.7.1.-)	fig|6666666.326403.peg.2529	0.269034	0.19685	0.001		-2.34483	-9.96578	0.842118	0.450764	7.19101e-17	1.09803e+06	9.72039e+06	584847	20568.5	Regulation and Cell signaling
137	SSU ribosomal protein S6p	fig|6666666.326403.peg.2792	0.726744	0.141383	0.041		-2.82232	-4.60823	0.944324	0.059804	0.0434471	4.11521e+07	5.68807e+07	7.52694e+06	2.11999e+06	Protein Metabolism
141	LSU ribosomal protein L15p (L27Ae)	fig|6666666.326403.peg.504	2.36407	0.114784	0.035		-3.123	-4.8365	0.66842	0.0271223	0.028432	1.35197e+08	5.61575e+07	4.01444e+06	984347	Protein Metabolism
144	LSU ribosomal protein L16p (L10e)	fig|6666666.326403.peg.492	0.956023	0.0863707	0.014		-3.53331	-6.15843	0.994794	0.00798668	0.00136099	9.20711e+07	1.19142e+08	4.68686e+06	1.02014e+06	Protein Metabolism
155	LSU ribosomal protein L14p (L23e)	fig|6666666.326403.peg.495	0.919963	0.153421	0.031		-2.70443	-5.01159	0.996505	0.0798026	0.0190848	1.4767e+08	1.51449e+08	1.30732e+07	4.34894e+06	Protein Metabolism
159	Glycerol-3-phosphate ABC transporter, ATP-binding protein UgpC (TC 3.A.1.1.3)	fig|6666666.326403.peg.4194	3.63636	33.3333	24.293		5.05889	4.60247	0.31599	1.06999e-05	0.00207963	2.32724e+06	582919	1.5068e+07	1.2519e+07	Carbohydrates
160	LSU ribosomal protein L24p (L26e)	fig|6666666.326403.peg.496	5.98802	0.0218336	0.015		-5.51731	-6.05889	0.110329	1.78103e-05	0.00159604	1.53795e+08	1.24613e+07	106305	68322	Protein Metabolism
163	N-ethylmaleimide reductase (EC 1.-.-.-)	fig|6666666.326403.peg.2251	1.02669	2.94118	9.558		1.55639	3.25671	0.886843	0.314065	0.0418824	948558	297117	2.04735e+06	1.21388e+07	No_category
169	LSU ribosomal protein L17p	fig|6666666.326403.peg.511	1.37174	0.0946701	0.04		-3.40095	-4.64386	0.917946	0.0122669	0.0419888	1.62194e+08	1.07748e+08	1.18631e+07	4.36329e+06	Protein Metabolism
176	SSU ribosomal protein S16p	fig|6666666.326403.peg.803	0.651042	0.128172	0.022		-2.96384	-5.50635	0.920977	0.0616823	0.00624539	1.62782e+07	3.5946e+07	2.98499e+06	651790	Protein Metabolism
178	SSU ribosomal protein S11p (S14e)	fig|6666666.326403.peg.508	0.866551	0.133494	0.021		-2.90516	-5.57347	0.980583	0.0492269	0.00591247	1.00054e+08	1.22751e+08	6.5991e+06	1.90047e+06	Protein Metabolism
180	FIG00553873: hypothetical protein	fig|6666666.326403.peg.3937	0.125549	0.148943	0.025		-2.74717	-5.32193	0.125714	0.11865	0.00964905	1.88676e+06	3.28235e+07	335502	160597	No_category
184	Periplasmic chorismate mutase I precursor (EC 5.4.99.5)	fig|6666666.326403.peg.1915	1.84162	16.3934	16.389		4.03505	4.03466	0.710937	0.000714885	0.00818143	397527	175317	8.95101e+06	8.55587e+06	Amino Acids and Derivatives
185	PhnJ protein	fig|6666666.326403.peg.2878	0.393236	15.873	18.28		3.9885	4.19219	0.938357	0.000737385	0.00570857	112247	186249	8.37848e+06	2.99718e+07	Phosphorus Metabolism
188	Iron(III) dicitrate transport ATP-binding protein FecE (TC 3.A.1.14.1)	fig|6666666.326403.peg.2097	10.5263	10.7527	0.001		3.42663	-9.96578	0.0611452	0.00575431	7.19101e-17	4.89515e+06	166950	5.929e+06		Iron acquisition and metabolism
194	SSU ribosomal protein S12p (S23e)	fig|6666666.326403.peg.4117	1.04932	0.116252	0.033		-3.10467	-4.92139	0.977081	0.0283235	0.0244245	6.45051e+07	6.3633e+07	4.55954e+06	2.15919e+06	Virulence, Disease and Defense;Protein Metabolism
196	Phosphonates transport ATP-binding protein PhnK	fig|6666666.326403.peg.2879	1.05042	8	28.724		3	4.84418	0.905083	0.012925	0.00112063	151473	236359	5.01434e+06	1.88397e+07	Phosphorus Metabolism
197	SSU ribosomal protein S15p (S13e)	fig|6666666.326403.peg.2596	0.292997	0.113045	0.042		-3.14503	-4.57347	0.486506	0.0255258	0.0462682	6.70032e+07	7.23035e+07	8.27253e+06	2.28489e+06	Protein Metabolism
203	SSU ribosomal protein S8p (S15Ae)	fig|6666666.326403.peg.499	3.15457	0.0660895	0.028		-3.91944	-5.15843	0.443491	0.00595254	0.0149608	9.94546e+07	2.55763e+07	1.20622e+06	410779	Protein Metabolism
208	Lipopolysaccharide biosynthesis protein RffA	fig|6666666.326403.peg.955	0.157257	0.001	0.001		-9.96578	-9.96578	0.651933	1.13084e-16	7.19101e-17	646701	9.55104e+06	303850	100572	No_category
210	Glucans biosynthesis glucosyltransferase H (EC 2.4.1.-)	fig|6666666.326403.peg.5291	0.24728	0.528821	0.001		-0.919149	-9.96578	0.661934	0.953315	7.19101e-17	3.74967e+06	1.71218e+07	2.1231e+06		Stress Response
212	Fosfomycin resistance protein FosA	fig|6666666.326403.peg.3249	1.49701	8.84956	19.091		3.14561	4.25482	0.775053	0.0174808	0.00494308	1.43457e+06	662058	6.52181e+06	1.71688e+07	Virulence, Disease and Defense
216	Glyoxalase family protein	fig|6666666.326403.peg.3927	0.844595	8	19.908		3	4.31528	0.942293	0.0225257	0.00427535	59962.5	54767.5	1.3403e+06	4.34365e+06	No_category
219	Chromosome (plasmid) partitioning protein ParA	fig|6666666.326403.peg.5032	0.090082	0.140964	0.001		-2.8266	-9.96578	0.204352	0.148175	7.19101e-17	79541.7	1.16787e+07	277288	76808.4	Cell Division and Cell Cycle
229	Modulator of drug activity B	fig|6666666.326403.peg.2456		1000	1000		9.96578	9.96578		1.13084e-16	7.19101e-17			1.17376e+07	2.60202e+06	No_category
235	Ubiquinone/menaquinone biosynthesis methyltransferase UbiE (EC 2.1.1.-) @ 2-heptaprenyl-1,4-naphthoquinone methyltransferase (EC 2.1.1.163)	fig|6666666.326403.peg.914	0.0595451	0.0776277	0.041		-3.68728	-4.60823	0.0773075	0.02434	0.0432325	216400	1.47875e+07	12293.4	33158.2	Cofactors, Vitamins, Prosthetic Groups, Pigments
236	Phosphatidylserine/phosphatidylglycerophosphate/cardiolipi n synthases and related enzymes	fig|6666666.326403.peg.4039		1000	1000		9.96578	9.96578		1.13084e-16	7.19101e-17			4.70289e+06	1.85262e+06	No_category
238	Hypothetical YciO protein, TsaC/YrdC paralog	fig|6666666.326403.peg.1991	0.101636	0.114916	0.038		-3.12135	-4.71786	0.166286	0.0694045	0.035209	677794	1.28318e+07	271962	303120	Miscellaneous
239	Capsular polysaccharide synthesis enzyme CpsD, exopolysaccharide synthesis	fig|6666666.326403.peg.3772	0.0659631	0.524934	0.02		-0.929791	-5.64386	0.322221	0.976169	0.00496185	225095	6.72617e+06	312893	71683.8	Cell Wall and Capsule
240	LSU ribosomal protein L28p	fig|6666666.326403.peg.4427	2.5	0.143926	0.041		-2.7966	-4.60823	0.616895	0.134567	0.0440569	4.21574e+07	2.0158e+07	1.16541e+06	660023	Protein Metabolism
242	Diaminobutyrate--2-oxoglutarate aminotransferase (EC 2.6.1.76)	fig|6666666.326403.peg.3081	1.84843	4.25532	30.411		2.08927	4.92652	0.71781	0.0885071	0.000895833	47864	32792.7	223174	2.33673e+06	Amino Acids and Derivatives
244	Iron(III) dicitrate transport ATP-binding protein FecE (TC 3.A.1.14.1)	fig|6666666.326403.peg.191	7.75194	7.46269	0.001		2.8997	-9.96578	0.0928464	0.0205241	7.19101e-17	709870	39081.2	662503		Iron acquisition and metabolism
245	Xylose ABC transporter, periplasmic xylose-binding protein XylF	fig|6666666.326403.peg.4365	1.23305	0.231321	0.001		-2.11203	-9.96578	0.822888	0.775173	7.19101e-17	1.6682e+06	1.27796e+06	156159		Carbohydrates
259	iron aquisition yersiniabactin synthesis enzyme (Irp2)	fig|6666666.326403.peg.3140	0.806452	8.69565	0.001		3.12029	-9.96578	0.955174	0.0129379	7.19101e-17	23127	28678	662803		No_category
266	PTS system, fructose-specific IIB component (EC 2.7.1.69) / PTS system, fructose-specific IIC component (EC 2.7.1.69)	fig|6666666.326403.peg.439	0.0682314	0.223364	0.041		-2.16253	-4.60823	0.204469	0.508344	0.0442158	271177	1.06177e+07	511356	180720	Carbohydrates
275	tRNA dimethylallyltransferase (EC 2.5.1.75)	fig|6666666.326403.peg.2818	0.222866	0.0483419	0.001		-4.37058	-9.96578	0.876853	0.0270094	7.19101e-17	76401.4	2.17117e+06	29426.2	69717.7	RNA Metabolism
287	PhnO protein	fig|6666666.326403.peg.4344	0.143164	0.001	0.031	-2.80426	-9.96578	-5.01159	0.758578	1.13084e-16	0.0206088	133223	1.82151e+06	191201	29926.7	Phosphorus Metabolism
294	CRISPR-associated protein, Cse1 family	fig|6666666.326403.peg.4801	1.66389	0.6035	0.001		-0.728574	-9.96578	0.739807	0.999829	7.19101e-17	614277	464759	44531.3		DNA Metabolism
310	tRNA:Cm32/Um32 methyltransferase	fig|6666666.326403.peg.1523	0.0901144	0.168549	0.001		-2.56876	-9.96578	0.406272	0.266599	7.19101e-17	69174.7	4.84691e+06	173733	31351.6	RNA Metabolism
311	Transcriptional regulator, TetR family	fig|6666666.326403.peg.5675	1.01626	0.559284	0.001		-0.838347	-9.96578	0.872656	0.994154	7.19101e-17	781875	2.08096e+06	545040		No_category
321	Sodium:dicarboxylate symporter	fig|6666666.326403.peg.2538	0.0314218	0.030705	0.001		-5.02538	-9.96578	0.0790861	0.000515261	7.19101e-17	84902.5	8.29781e+06	40526.9		No_category
332	GCN5-related N-acetyltransferase	fig|6666666.326403.peg.4007		1000	1000		9.96578	9.96578		1.13084e-16	7.19101e-17	35236.4		1.11669e+06	2.22477e+06	No_category
338	Cell division protein FtsI [Peptidoglycan synthetase] (EC 2.4.1.129)	fig|6666666.326403.peg.1722	0.289352	0.001	0.001		-9.96578	-9.96578	0.932473	1.13084e-16	7.19101e-17	94449.8	1.60416e+06	90099.1		Cell Wall and Capsule;RNA Metabolism;Cell Division and Cell Cycle
341	Cobalt-precorrin-3b C17-methyltransferase	fig|6666666.326403.peg.4743	0.0629208	0.0704771	0.029		-3.8267	-5.1078	0.272854	0.0239521	0.0154408	276419	8.31703e+06	115783	41970.8	Cofactors, Vitamins, Prosthetic Groups, Pigments
344	Protein ygiW precursor	fig|6666666.326403.peg.2453	0.478011	0.135263	0.001		-2.88616	-9.96578	0.996434	0.31041	7.19101e-17	914986	2.38723e+06	144453		No_category
350	LSU ribosomal protein L25p	fig|6666666.326403.peg.459	1.57978	0.001	0.001		-9.96578	-9.96578	0.741846	1.13084e-16	0.000487069	1.81613e+06	999410		24396.4	Protein Metabolism
351	Uncharacterized metabolite ABC transporter in Enterobacteriaceae, ATP-binding protein EC-YbbA	fig|6666666.326403.peg.4051	0.491159	0.140351	0.001		-2.83289	-9.96578	0.997156	0.295159	7.19101e-17	272100	2.83586e+06	135045		No_category
359	Dimethylmenaquinone methyltransferase	fig|6666666.326403.peg.4267	2.04918	0.726216	0.001		-0.461529	-9.96578	0.625826	0.985896	7.19101e-17	629487	324656	191760		No_category
374	2-amino-3,7-dideoxy-D-threo-hept-6-ulosonate synthase (EC 2.5.1.-)	fig|6666666.326403.peg.3204	0.88968	0.001	0.001		-9.96578	-9.96578	0.926002	1.13084e-16	7.19101e-17	244484	503961	50940.5		Amino Acids and Derivatives
387	resiniferatoxin-binding, phosphotriesterase-related protein	fig|6666666.326403.peg.3155	1.42653	0.348554	0.001		-1.52055	-9.96578	0.792889	0.935407	7.19101e-17	585715	363741	88170.4		No_category
391	Arabinose operon regulatory protein	fig|6666666.326403.peg.1697	0.101338	0.01	0.001		-6.64386	-9.96578	0.591061	1.13084e-16	7.19101e-17	60756.2	3.22142e+06	63709.1	24158.7	Carbohydrates
392	Uncharacterized sigma-54-dependent transcriptional regulator YgeV	fig|6666666.326403.peg.3611	1.11483	0.794913	0.001		-0.331132	-9.96578	0.856185	0.976169	7.19101e-17	310814	950176	221578		No_category
393	Quinate/shikimate dehydrogenase [Pyrroloquinoline-quinone] (EC 1.1.99.25)	fig|6666666.326403.peg.121		1000	1000		9.96578	9.96578		1.13084e-16	7.19101e-17			271978	33672.2	Metabolism of Aromatic Compounds;Amino Acids and Derivatives
401	DNA replication terminus site-binding protein	fig|6666666.326403.peg.2293	0.638162	1.29032	0.001		0.367732	-9.96578	0.977081	0.825861	7.19101e-17	191802	487327	634393		No_category
402	Putative ski2-type helicase MJ1124	fig|6666666.326403.peg.2419	0.147798	0.001	0.001		-9.96578	-9.96578	0.659723	1.13084e-16	7.19101e-17	21467.6	618017			No_category
420	Xylanase	fig|6666666.326403.peg.4885	1.16822	0.425713	0.001		-1.23205	-9.96578	0.853157	0.961127	7.19101e-17	723396	153527	120878		Carbohydrates
423	YaeQ protein	fig|6666666.326403.peg.1856	0.194099	0.001	0.001		-9.96578	-9.96578	0.790048	1.13084e-16	7.19101e-17	76468.9	1.07587e+06		50948.5	No_category
429	Putative isomerase	fig|6666666.326403.peg.2519	0.73692	0.001	0.001		-9.96578	-9.96578	0.955677	1.13084e-16	7.19101e-17	169221	229479	41145.4		No_category
435	Glycerol-3-phosphate ABC transporter, permease protein UgpA (TC 3.A.1.1.3)	fig|6666666.326403.peg.4196		1000	1000		9.96578	9.96578		1.13084e-16	7.19101e-17			945605	683487	Carbohydrates
446	C4-dicarboxylate transporter DcuA	fig|6666666.326403.peg.2857	0.0770357	0.001	0.001		-9.96578	-9.96578	0.449468	1.13084e-16	7.19101e-17	70456.1	3.30873e+06			No_category
455	ATP-dependent RNA helicase RhlE	fig|6666666.326403.peg.66	0.248694	0.618429	0.001		-0.69332	-9.96578	0.850742	0.999829	7.19101e-17	52763.7	398680	84680.4		RNA Metabolism
474	L-xylulose/3-keto-L-gulonate kinase (EC 2.7.1.-)	fig|6666666.326403.peg.3206	0.204625	0.001	0.001		-9.96578	-9.96578	0.795257	1.13084e-16	7.19101e-17	83272.4	493751	43153.9		Carbohydrates
476	Nucleoside permease NupC	fig|6666666.326403.peg.3341	0.148721	0.001	0.001	-2.74932	-9.96578	-9.96578	0.785563	1.13084e-16	7.19101e-17	56748.3	1.80175e+06	536798		No_category
478	FIG074102: hypothetical protein	fig|6666666.326403.peg.5676	0.573066	0.334336	0.001		-1.58063	-9.96578	0.99004	0.919611	7.19101e-17	281611	505532	164266		No_category
479	Serine acetyltransferase (EC 2.3.1.30)	fig|6666666.326403.peg.3764	0.327439	0.001	0.001		-9.96578	-9.96578	0.941012	1.8438e-06	7.19101e-17	181984	1.39019e+06	491191		Amino Acids and Derivatives
481	Mgl repressor and galactose ultrainduction factor GalS, HTH-type transcriptional regulator	fig|6666666.326403.peg.426	0.307692	0.390625	0.001		-1.35614	-9.96578	0.909007	0.953186	7.19101e-17	94702.3	365152	34429.8		Carbohydrates
489	Protocatechuate 3,4-dioxygenase alpha chain (EC 1.13.11.3)	fig|6666666.326403.peg.123	0.641026	0.001	0.001		-9.96578	-9.96578	0.977224	1.13084e-16	7.19101e-17	192058	359172			Metabolism of Aromatic Compounds
502	Malonate decarboxylase gamma subunit	fig|6666666.326403.peg.2339	0.728332	0.433839	0.001		-1.20477	-9.96578	0.954088	0.976169	7.19101e-17	271959	471994	38433.8		Carbohydrates
518	Acetate permease ActP (cation/acetate symporter)	fig|6666666.326403.peg.2900	0.0782901	0.001	0.001	-3.67503	-9.96578	-9.96578	0.409982	1.13084e-16	7.19101e-17	139114	2.40726e+06	205283		Carbohydrates
539	Cell division protein FtsN	fig|6666666.326403.peg.681		1000	1000		9.96578	9.96578		1.13084e-16	7.19101e-17			216433	117262	Cell Division and Cell Cycle
540	Thioredoxin 2 (EC 1.8.1.8)	fig|6666666.326403.peg.1074	0.326158	0.231374	0.001		-2.1117	-9.96578	0.916831	0.719789	7.19101e-17	97404	337051	77987.3		No_category
556	Alkanesulfonates-binding protein	fig|6666666.326403.peg.4774	2.1645	2.60417	0.001		1.38082	-9.96578	0.601477	0.363871	7.19101e-17	1.19489e+06	389458	509096		Sulfur Metabolism
560	Protocatechuate 3,4-dioxygenase beta chain (EC 1.13.11.3)	fig|6666666.326403.peg.124	0.772798	0.001	0.001	-0.371838	-9.96578	-9.96578	0.945045	1.13084e-16	7.19101e-17	293763	419952			Metabolism of Aromatic Compounds
570	L-Proline/Glycine betaine transporter ProP	fig|6666666.326403.peg.2871	0.0571396	0.194137	0.024	-4.12937	-2.36485	-5.38082	0.271071	0.425573	0.00871848	134783	6.72137e+06	1.04021e+06	53711.9	Amino Acids and Derivatives
1	ClpB protein	fig|6666666.326403.peg.785	0.1002	1.02041	0.9	-3.31904	0.0291463	-0.152003	0.0365935	0.97908	0.94047	2.42677e+07	2.75842e+08	2.19343e+08	2.08518e+08	Membrane Transport;Protein Metabolism
2	Iron(III) dicitrate transport protein FecA	fig|6666666.326403.peg.2093	31.25	13.8889	1.113	4.96578	3.79586	0.154454	0.000198841	0.000515261	0.919085	9.64213e+08	2.94715e+07	4.32965e+08	3.39525e+07	Iron acquisition and metabolism
3	TonB-dependent hemin , ferrichrome receptor	fig|6666666.326403.peg.4869	43.4783	35.7143	0.61	5.44222	5.15843	-0.713119	3.04691e-05	7.8371e-07	0.995394	2.78005e+09	5.79547e+06	2.45493e+09	3.23426e+06	Membrane Transport;Iron acquisition and metabolism
4	Dihydrolipoamide acetyltransferase component of pyruvate dehydrogenase complex (EC 2.3.1.12)	fig|6666666.326403.peg.1753	0.0201857	1.49254	2.142	-5.63052	0.577767	1.09896	3.3258e-05	0.873394	0.641375	5.22572e+06	3.21465e+08	5.18396e+08	7.44827e+08	Cofactors, Vitamins, Prosthetic Groups, Pigments;Carbohydrates
5	Iron(III) dicitrate transport protein FecA	fig|6666666.326403.peg.187	27.027	12.5	1.347	4.75633	3.64386	0.42975	0.000365646	0.000910362	0.862624	5.53515e+08	1.91432e+07	2.78821e+08	2.70664e+07	Iron acquisition and metabolism
6	Alcohol dehydrogenase (EC 1.1.1.1); Acetaldehyde dehydrogenase (EC 1.2.1.10)	fig|6666666.326403.peg.3656	0.0140029	0.421585	0.579	-6.15814	-1.2461	-0.788365	4.04276e-06	0.795202	0.987213	2.80374e+06	2.97653e+08	1.03643e+08	1.59674e+08	Cofactors, Vitamins, Prosthetic Groups, Pigments;Fatty Acids, Lipids, and Isoprenoids;Carbohydrates
8	Colicin I receptor precursor	fig|6666666.326403.peg.430	500	142.857	0.884	8.96578	7.15843	-0.177882	1.02945e-12	2.82527e-12	0.944461	1.69965e+09	3.33484e+06	5.02271e+08	2.06239e+06	Membrane Transport
9	TonB-dependent receptor; Outer membrane receptor for ferric enterobactin and colicins B, D	fig|6666666.326403.peg.5623	200	90.9091	0.681	7.64386	6.50635	-0.554273	1.40696e-09	1.05967e-10	0.983403	7.57027e+08	3.33608e+06	3.85849e+08	1.39643e+06	Membrane Transport;Iron acquisition and metabolism
11	Ferrous iron transport periplasmic protein EfeO, contains peptidase-M75 domain and (frequently) cupredoxin-like domain	fig|6666666.326403.peg.5270	25	29.4118	0.81	4.64386	4.87832	-0.304006	0.000550945	3.56706e-06	0.961431	8.86147e+08	2.97627e+07	1.069e+09	2.58479e+07	Iron acquisition and metabolism
13	Aerobactin siderophore receptor IutA	fig|6666666.326403.peg.5339	14.7059	7.04225	0.999	3.87832	2.81604	-0.00144342	0.00558527	0.0173041	0.930482	2.7208e+08	1.64857e+07	1.36018e+08	1.82115e+07	Membrane Transport;Iron acquisition and metabolism
16	ATP-dependent protease La (EC 3.4.21.53) Type I	fig|6666666.326403.peg.3969	0.0587613	0.480077	0.24	-4.08899	-1.05866	-2.05889	0.00537616	0.866563	0.796445	1.26138e+07	1.72525e+08	4.3878e+07	4.1798e+07	Protein Metabolism
17	Translation initiation factor 2	fig|6666666.326403.peg.2599	0.0986875	0.519751	0.159	-3.34099	-0.944109	-2.6529	0.0347716	0.910459	0.566065	9.24269e+06	1.6249e+08	3.09494e+07	1.87027e+07	Protein Metabolism
18	iron aquisition outermembrane yersiniabactin receptor (FyuA,Psn,pesticin receptor)	fig|6666666.326403.peg.3145	38.4615	25.641	0.758	5.26534	4.68038	-0.39973	6.7827e-05	9.64957e-06	0.964556	3.96516e+08	2.48292e+06	2.6128e+08	1.00316e+06	No_category
22	Ferrichrome-iron receptor	fig|6666666.326403.peg.5672	200	76.9231	0.289	7.64386	6.26534	-1.79086	1.20884e-09	6.94508e-10	0.86618	7.17565e+08	229846	2.51866e+08	71198.3	Iron acquisition and metabolism
24	Ferrichrome-iron receptor	fig|6666666.326403.peg.72	333.333	125	1.797	8.38082	6.96578	0.84559	4.53142e-11	7.53761e-12	0.739423	3.57144e+08	756856	1.95964e+08	1.733e+06	Iron acquisition and metabolism
25	Threonyl-tRNA synthetase (EC 6.1.1.3)	fig|6666666.326403.peg.3676	0.0566027	0.67981	0.574	-4.14299	-0.556797	-0.800877	0.0046337	0.976169	0.985098	3.6192e+06	1.09717e+08	5.39369e+07	5.22066e+07	Protein Metabolism
26	Putative ABC transporter, periplasmmic iron binding protein precursor	fig|6666666.326403.peg.2191	9.00901	5.18135	1.516	3.17137	2.37333	0.60027	0.0325436	0.0570723	0.818941	1.83377e+08	2.00137e+07	1.0298e+08	3.00316e+07	No_category
27	Glycogen phosphorylase (EC 2.4.1.1)	fig|6666666.326403.peg.4177	0.0887311	0.335345	0.173	-3.49442	-1.57628	-2.53116	0.0243717	0.606957	0.616943	9.67063e+06	1.65962e+08	1.04098e+07	2.10366e+07	Carbohydrates
28	UDP-glucuronic acid oxidase (UDP-4-keto-hexauronic acid decarboxylating) (EC 1.1.1.305) / UDP-4-amino-4-deoxy-L-arabinose formyltransferase (EC 2.1.2.13)	fig|6666666.326403.peg.4251	0.0934492	0.808407	0.947	-3.41967	-0.306846	-0.0785637	0.0290965	0.998144	0.931356	1.95353e+06	5.77185e+07	3.19513e+07	5.27634e+07	Cell Wall and Capsule
31	FIG00731341: hypothetical protein	fig|6666666.326403.peg.171	100	71.4286	0.711	6.64386	6.15843	-0.492079	2.00718e-07	1.86403e-09	0.973201	8.59067e+08	7.49772e+06	7.00561e+08	5.46014e+06	No_category
33	Maltodextrin phosphorylase (EC 2.4.1.1)	fig|6666666.326403.peg.4171	0.0871688	1.5748	2.457	-3.52005	0.655172	1.2969	0.046652	0.850343	0.553029	1.52414e+06	3.09072e+07	4.64305e+07	7.73215e+07	Carbohydrates
35	Ferrichrome-iron receptor	fig|6666666.326403.peg.5718	40	24.3902	0.943	5.32193	4.60823	-0.0846703	5.52209e-05	1.50822e-05	0.931909	5.79528e+07	1.34829e+06	4.62675e+07	2.06265e+06	Iron acquisition and metabolism
37	Tricarboxylate transport protein TctC	fig|6666666.326403.peg.1292	0.095048	0.0310646	0.165	-3.3952	-5.00859	-2.59946	0.0307442	1.74897e-05	0.586527	7.09403e+07	9.99858e+08	1.08033e+07	1.15997e+08	Membrane Transport
38	Fumarate hydratase class I, aerobic (EC 4.2.1.2)	fig|6666666.326403.peg.2291	0.0773455	0.103274	0.756	-3.69254	-3.27545	-0.403542	0.0149624	0.0176516	0.964556	4.76191e+06	6.4061e+07	6.12209e+06	4.8307e+07	Carbohydrates
42	Protein export cytoplasm protein SecA ATPase RNA helicase (TC 3.A.5.1.1)	fig|6666666.326403.peg.1736	0.0805348	0.354988	0.068	-3.63424	-1.49416	-3.87832	0.0171899	0.656015	0.146114	3.79632e+06	9.99458e+07	7.76276e+06	3.93635e+06	No_category
43	Lead, cadmium, zinc and mercury transporting ATPase (EC 3.6.3.3) (EC 3.6.3.5); Copper-translocating P-type ATPase (EC 3.6.3.4)	fig|6666666.326403.peg.4985	0.0131914	0.0248614	0.056	-6.24426	-5.32995	-4.15843	2.81778e-06	3.51161e-06	0.0959287	1.7469e+06	2.72055e+08	2.48899e+06	1.13222e+07	Virulence, Disease and Defense;Membrane Transport
44	Polyphosphate kinase (EC 2.7.4.1)	fig|6666666.326403.peg.1486	0.0631792	0.831255	0.291	-3.98441	-0.266637	-1.78091	0.00711747	0.999829	0.865047	2.51345e+06	8.30302e+07	2.31026e+07	2.426e+07	Nucleosides and Nucleotides;Phosphorus Metabolism
45	Glucose-6-phosphate 1-dehydrogenase (EC 1.1.1.49)	fig|6666666.326403.peg.3483	0.029047	0.26448	0.154	-5.10547	-1.91877	-2.699	0.00022532	0.384941	0.545068	4.10896e+06	2.19916e+08	1.41953e+07	2.79062e+07	Carbohydrates
48	Multicopper oxidase	fig|6666666.326403.peg.4989	32.2581	0.485437	2.014	5.01159	-1.04264	1.01006	0.00016958	0.953186	0.681377	3.3543e+08	1.0075e+07	4.96151e+06	2.12299e+07	Virulence, Disease and Defense
49	Ferric iron ABC transporter, iron-binding protein	fig|6666666.326403.peg.5199	25.641	32.2581	0.958	4.68038	5.01159	-0.0619024	0.000467734	1.42341e-06	0.931356	2.51299e+08	8.36053e+06	3.29412e+08	8.42607e+06	Iron acquisition and metabolism
50	Non-specific DNA-binding protein Dps / Iron-binding ferritin-like antioxidant protein / Ferroxidase (EC 1.16.3.1)	fig|6666666.326403.peg.82	0.102103	0.855432	0.445	-3.2919	-0.225275	-1.16812	0.0388163	0.999829	0.94633	1.23785e+07	1.2061e+08	1.01704e+08	6.24073e+07	Stress Response
52	GTP-binding protein TypA/BipA	fig|6666666.326403.peg.771	0.0721761	0.856898	0.741	-3.79233	-0.222805	-0.432455	0.0117029	0.999829	0.969147	6.53913e+06	7.27173e+07	3.93994e+07	4.36884e+07	Protein Metabolism
55	Pyruvate kinase (EC 2.7.1.40)	fig|6666666.326403.peg.3481	0.0610463	0.339905	0.245	-4.03395	-1.5568	-2.02915	0.00625422	0.616456	0.805587	5.16365e+06	1.18699e+08	1.53849e+07	2.45998e+07	Carbohydrates
56	Cytochrome O ubiquinol oxidase subunit II (EC 1.10.3.-)	fig|6666666.326403.peg.3961	0.0506098	0.779423	0.842	-4.30444	-0.359521	-0.248108	0.00290129	0.997602	0.951143	3.67409e+06	1.07743e+08	7.15284e+07	7.86632e+07	Respiration
60	Cytochrome d ubiquinol oxidase subunit I (EC 1.10.3.-)	fig|6666666.326403.peg.5466	0.00275785	0.062818	0.064	-8.50224	-3.99268	-3.96578	3.79478e-11	0.00150699	0.125179	715731	4.48769e+08	2.58506e+07	2.66036e+07	Respiration
61	Ribonucleotide reductase of class Ia (aerobic), alpha subunit (EC 1.17.4.1)	fig|6666666.326403.peg.1271	0.0635566	0.225887	0.134	-3.97581	-2.14633	-2.8997	0.00727642	0.266599	0.469164	3.7981e+06	1.19982e+08	4.87081e+06	1.1773e+07	Nucleosides and Nucleotides
62	NAD(P) transhydrogenase alpha subunit (EC 1.6.1.2)	fig|6666666.326403.peg.2304	0.0382409	0.508906	0.206	-4.70874	-0.974529	-2.27928	0.000842249	0.90258	0.723418	2.69472e+06	1.12717e+08	4.16596e+07	1.93486e+07	Phosphorus Metabolism
63	Respiratory nitrate reductase alpha chain (EC 1.7.99.4)	fig|6666666.326403.peg.3644	0.0532198	0.0529045	0.058	-4.23189	-4.24047	-4.1078	0.00494633	0.00116642	0.104735	1.05274e+06	3.93261e+07	2.32664e+06	2.72877e+06	Nitrogen Metabolism
64	Solute-binding periplasmic protein of iron/siderophore ABC transporter	fig|6666666.326403.peg.5726	14.2857	16.6667	1.272	3.8365	4.05889	0.347099	0.00645331	0.000160227	0.874549	6.3192e+07	4.64764e+06	7.67663e+07	5.04268e+06	No_category
69	Fructose-1,6-bisphosphatase, type I (EC 3.1.3.11)	fig|6666666.326403.peg.2761	0.0467006	0.129333	0.186	-4.42042	-2.95084	-2.42663	0.00205785	0.0439238	0.665514	2.97056e+06	1.23623e+08	6.07176e+06	1.92126e+07	Carbohydrates
71	Cell division protein FtsH (EC 3.4.24.-)	fig|6666666.326403.peg.2607	0.0984543	0.339098	0.238	-3.3444	-1.56023	-2.07097	0.0345487	0.614166	0.794113	5.42562e+06	6.0203e+07	1.23395e+07	9.43898e+06	Cofactors, Vitamins, Prosthetic Groups, Pigments
72	Decarboxylase family protein	fig|6666666.326403.peg.4778	0.0385282	0.502765	0.617	-4.69794	-0.992043	-0.696658	0.000870728	0.895358	0.999609	717823	4.71805e+07	1.73955e+07	2.5531e+07	No_category
73	Putative OMR family iron-siderophore receptor precursor	fig|6666666.326403.peg.5330	12.8205	8.33333	1.891	3.68038	3.05889	0.919149	0.0150147	0.0137705	0.71504	2.83778e+07	320690	1.51277e+07	127919	Membrane Transport
74	Histidyl-tRNA synthetase (EC 6.1.1.21)	fig|6666666.326403.peg.1503	0.0640205	0.471254	0.392	-3.96532	-1.08542	-1.35107	0.00909636	0.85577	0.930482	880854	4.16674e+07	7.7207e+06	1.33735e+07	Protein Metabolism
77	Periplasmic hemin-binding protein	fig|6666666.326403.peg.4867	62.5	200	1.513	5.96578	7.64386	0.597412	4.2313e-06	8.46271e-14	0.818941	6.42695e+07	590136	1.22754e+08	143463	Iron acquisition and metabolism
78	Protein of unknown function DUF541	fig|6666666.326403.peg.4529	0.0402998	0.757002	0.953	-4.63308	-0.40163	-0.0694519	0.00106576	0.994154	0.931356	5.33251e+06	6.39981e+07	5.78479e+07	7.12903e+07	No_category
79	Acetyl-coenzyme A carboxyl transferase alpha chain (EC 6.4.1.2)	fig|6666666.326403.peg.1849	0.001	0.564016	0.33	-9.96578	-0.826193	-1.59946	5.43404e-17	0.94749	0.906731	55666.1	4.98204e+07	1.4799e+07	1.51785e+07	Fatty Acids, Lipids, and Isoprenoids
80	Universal stress protein G	fig|6666666.326403.peg.5571	0.0754262	0.0784068	0.053	-3.72879	-3.67288	-4.23786	0.0137436	0.00493811	0.084611	1.05206e+07	1.7339e+08	8.73661e+06	7.95347e+06	Stress Response
81	UDP-glucose dehydrogenase (EC 1.1.1.22)	fig|6666666.326403.peg.298	0.104037	0.510986	0.412	-3.26484	-0.968644	-1.27928	0.0412306	0.903122	0.935654	2.20368e+06	4.34386e+07	1.06577e+07	1.37439e+07	No_category
82	Iron(III) dicitrate transport system, periplasmic iron-binding protein FecB (TC 3.A.1.14.1)	fig|6666666.326403.peg.188	18.8679	21.2766	1.623	4.23786	4.4112	0.698663	0.00198528	6.78547e-05	0.791841	4.94853e+07	2.15522e+06	4.44306e+07	2.99582e+06	Iron acquisition and metabolism
83	Cobalt/zinc/cadmium efflux RND transporter, membrane fusion protein, CzcB family	fig|6666666.326403.peg.4982	0.0512715	0.0292124	0.107	-4.2857	-5.09727	-3.22432	0.00306335	1.13839e-05	0.335143	5.52669e+06	1.2435e+08	2.74515e+06	1.27051e+07	Virulence, Disease and Defense
84	Superoxide dismutase [Fe] (EC 1.15.1.1)	fig|6666666.326403.peg.2245	0.0785176	0.030115	0.134	-3.67084	-5.05337	-2.8997	0.0157016	1.41477e-05	0.469404	4.73892e+07	5.81226e+08	1.65678e+07	7.58107e+07	Stress Response
85	Uncharacterized protein YeaG	fig|6666666.326403.peg.2071	0.0783085	0.160128	0.14	-3.67469	-2.6427	-2.8365	0.0155709	0.0928001	0.494196	3.31641e+06	9.40634e+07	7.21521e+06	9.53272e+06	No_category
88	2-Keto-3-deoxy-D-manno-octulosonate-8-phosphate synthase (EC 2.5.1.55)	fig|6666666.326403.peg.3628	0.0664319	0.56338	0.24	-3.91198	-0.827819	-2.05889	0.00864362	0.94749	0.796445	5.79734e+06	9.94705e+07	2.63755e+07	2.13197e+07	No_category
91	Transcription termination factor Rho	fig|6666666.326403.peg.961	0.0521295	0.193536	0.052	-4.26176	-2.36933	-4.26534	0.00328505	0.171902	0.0799143	1.70925e+06	1.02808e+08	4.58142e+06	4.29909e+06	RNA Metabolism
92	Chromosome partition protein MukB	fig|6666666.326403.peg.5364	0.0712301	0.279564	0.045	-3.81137	-1.83875	-4.47393	0.0111754	0.429644	0.0567469	1.05339e+06	5.34345e+07	1.74529e+06	383790	Cell Division and Cell Cycle;DNA Metabolism
93	Cytochrome O ubiquinol oxidase subunit I (EC 1.10.3.-)	fig|6666666.326403.peg.3960	0.0390153	0.606796	0.786	-4.67982	-0.720716	-0.347399	0.000921697	0.953315	0.964308	2.29788e+06	7.368e+07	4.35159e+07	5.42873e+07	Respiration
94	Pyruvate formate-lyase (EC 2.3.1.54)	fig|6666666.326403.peg.1562	0.0265301	0.0155569	0.155	-5.23622	-6.0063	-2.68966	0.000142386	8.06709e-08	0.547169	2.86872e+06	1.143e+08	1.96218e+06	1.64032e+07	Carbohydrates
96	ATP-dependent RNA helicase RhlB	fig|6666666.326403.peg.963	0.109613	0.351741	0.184	-3.18951	-1.50741	-2.44222	0.0487033	0.647891	0.658214	2.41559e+06	4.358e+07	7.31251e+06	5.40729e+06	RNA Metabolism
99	Cyclic AMP receptor protein	fig|6666666.326403.peg.4136	0.0532481	0.29577	0.096	-4.23113	-1.75745	-3.38082	0.00359062	0.482919	0.27714	7.79688e+06	2.14617e+08	2.78112e+07	1.94435e+07	Regulation and Cell signaling
100	Glycerol kinase (EC 2.7.1.30)	fig|6666666.326403.peg.4454	0.0765462	0.238834	0.045	-3.70752	-2.06592	-4.47393	0.0144857	0.30612	0.0550821	2.45101e+06	5.5681e+07	2.81714e+06	1.53003e+06	Fatty Acids, Lipids, and Isoprenoids;Carbohydrates
101	UPF0325 protein YaeH	fig|6666666.326403.peg.1827	0.0378358	0.631313	0.507	-4.7241	-0.663572	-0.979942	0.000802517	0.968139	0.964556	3.83954e+06	1.13352e+08	8.2273e+07	5.47534e+07	No_category
102	Ribose-phosphate pyrophosphokinase (EC 2.7.6.1)	fig|6666666.326403.peg.3620	0.0464016	0.0964692	0.049	-4.42968	-3.37379	-4.35107	0.00200372	0.0132181	0.0697732	4.6581e+06	1.46825e+08	2.7757e+06	4.49714e+06	Nucleosides and Nucleotides;Carbohydrates
104	Isochorismatase (EC 3.3.2.1) [enterobactin] siderophore / Apo-aryl carrier domain of EntB	fig|6666666.326403.peg.5610	13.3333	18.8679	0.594	3.73697	4.23786	-0.751465	0.00984189	7.6421e-05	0.989413	4.04685e+07	3.36828e+06	5.44887e+07	1.19951e+06	Iron acquisition and metabolism
109	hypothetical protein	fig|6666666.326403.peg.4083	0.001	0.77101	0.375	-9.96578	-0.375178	-1.41504	5.43404e-17	0.997602	0.927397	202862	2.65202e+07	2.06707e+07	9.71946e+06	No_category
110	ABC transporter, ATP-binding protein	fig|6666666.326403.peg.3353	0.021901	0.112511	0.052	-5.51286	-3.15186	-4.26534	5.17869e-05	0.0250472	0.0783473	665900	9.69906e+07	1.72741e+06	3.39498e+06	No_category
113	ATP-dependent hsl protease ATP-binding subunit HslU	fig|6666666.326403.peg.683	0.0328547	0.201167	0.124	-4.92775	-2.31354	-3.01159	0.000412445	0.192266	0.425986	3.32217e+06	9.74277e+07	6.75643e+06	1.21355e+07	Protein Metabolism
114	PTS system, glucose-specific IIB component (EC 2.7.1.69) / PTS system, glucose-specific IIC component (EC 2.7.1.69)	fig|6666666.326403.peg.5329	0.0619464	0.438596	0.127	-4.01284	-1.18903	-2.9771	0.0102242	0.826319	0.439342	948741	3.56694e+07	1.15622e+07	3.50927e+06	Carbohydrates
115	DamX, an inner membrane protein involved in bile resistance	fig|6666666.326403.peg.4154	0.001	1.55039	1.353	-9.96578	0.632629	0.436162	5.43404e-17	0.838183	0.862591		7.21851e+06	1.25039e+07	1.27866e+07	No_category
116	Iron(III) dicitrate transport system, periplasmic iron-binding protein FecB (TC 3.A.1.14.1)	fig|6666666.326403.peg.2094	28.5714	17.8571	1.304	4.8365	4.15843	0.382944	0.00029772	0.000221389	0.86618	4.70287e+07	1.46518e+06	3.03851e+07	1.92607e+06	Iron acquisition and metabolism
117	D-3-phosphoglycerate dehydrogenase (EC 1.1.1.95)	fig|6666666.326403.peg.4539	0.0690179	0.45683	0.161	-3.85689	-1.13027	-2.63487	0.00998488	0.848755	0.574387	4.86954e+06	9.86523e+07	1.9187e+07	1.35984e+07	Cofactors, Vitamins, Prosthetic Groups, Pigments;Amino Acids and Derivatives
120	Copper-binding protein PcoE	fig|6666666.326403.peg.4988	66.6667	0.149098	0.634	6.05889	-2.74567	-0.657445	2.49758e-06	0.433367	0.995198	1.47913e+08	1.92523e+06	269694	1.23773e+06	No_category
121	3-isopropylmalate dehydratase large subunit (EC 4.2.1.33)	fig|6666666.326403.peg.1712	0.0367688	0.132644	0.216	-4.76538	-2.91437	-2.2109	0.000702172	0.0481803	0.742027	1.15616e+06	7.00551e+07	3.0378e+06	1.49284e+07	Amino Acids and Derivatives
122	Hemin transport protein HmuS	fig|6666666.326403.peg.4868	47.619	28.5714	0.973	5.57347	4.8365	-0.0394883	0.000412285	4.87326e-05	0.926349	1.85731e+07	49041.9	1.092e+07	36479	Iron acquisition and metabolism
123	Tryptophanyl-tRNA synthetase (EC 6.1.1.2)	fig|6666666.326403.peg.4150	0.0321864	0.96432	0.853	-4.9574	-0.0524159	-0.229382	0.0404208	0.976169	0.94633	110036	1.08728e+07	7.59726e+06	8.43945e+06	Protein Metabolism
124	Phosphopantothenoylcysteine decarboxylase (EC 4.1.1.36) / Phosphopantothenoylcysteine synthetase (EC 6.3.2.5)	fig|6666666.326403.peg.4429	0.001	0.637755	0.265	-9.96578	-0.648926	-1.91594	5.43404e-17	0.99055	0.836083	9457.29	9.67921e+06	5.11293e+06	2.33837e+06	Cofactors, Vitamins, Prosthetic Groups, Pigments
127	Translation initiation factor 3	fig|6666666.326403.peg.3677	0.0403486	0.275179	0.269	-4.63134	-1.86156	-1.89432	0.00402137	0.496393	0.839572	862264	2.68492e+07	5.45014e+06	5.6872e+06	Virulence, Disease and Defense;Protein Metabolism
131	dTDP-glucose 4,6-dehydratase (EC 4.2.1.46)	fig|6666666.326403.peg.302	0.0366166	0.104954	0.078	-4.77136	-3.25217	-3.68038	0.000689838	0.0189572	0.192155	1.05799e+06	6.24554e+07	1.29294e+06	3.48847e+06	Cell Wall and Capsule
132	Tyrosyl-tRNA synthetase (EC 6.1.1.1)	fig|6666666.326403.peg.2265	0.0677369	0.449236	0.169	-3.88391	-1.15445	-2.5649	0.0278898	0.865245	0.603648	563437	2.63607e+07	7.2835e+06	2.57761e+06	Protein Metabolism
133	Copper resistance protein B	fig|6666666.326403.peg.4990	21.7391	0.329056	1.498	4.44222	-1.6036	0.583038	0.0010173	0.769576	0.821782	1.173e+08	8.53606e+06	8.36398e+06	1.2743e+07	Virulence, Disease and Defense
134	Phage T7 exclusion protein	fig|6666666.326403.peg.818	0.0240263	0.0461915	0.053	-5.37924	-4.43623	-4.23786	8.47363e-05	0.000243576	0.082098	255765	8.81288e+07	317333	567805	No_category
136	Enterobactin synthetase component F, serine activating enzyme (EC 2.7.7.-)	fig|6666666.326403.peg.5620	43.4783	2.40964	1.714	5.44222	1.26882	0.777367	0.00159587	0.482919	0.765669	2.29295e+06	1.04968e+06	1.7219e+07	30002.7	Iron acquisition and metabolism
138	Enterobactin esterase	fig|6666666.326403.peg.5622	1000	1000		9.96578	9.96578		5.43404e-17	1.13084e-16		1.28909e+07		1.74862e+07	86251.7	Iron acquisition and metabolism
139	Rod shape-determining protein MreB	fig|6666666.326403.peg.1002	0.0779484	0.225785	0.047	-3.68134	-2.14698	-4.4112	0.0153306	0.266599	0.0624719	2.74595e+06	4.89475e+07	1.96776e+06	1.44181e+06	Cell Division and Cell Cycle
140	Manganese ABC transporter, periplasmic-binding protein SitA	fig|6666666.326403.peg.4875	10.101	18.5185	0.523	3.33643	4.2109	-0.935117	0.0428106	8.43468e-05	0.970116	2.09487e+07	2.13218e+06	4.63155e+07	931397	No_category
142	RecA protein	fig|6666666.326403.peg.4924	0.0566187	0.244021	0.125	-4.14258	-2.03492	-3	0.0055796	0.367468	0.429022	1.57034e+06	4.24418e+07	2.52077e+06	3.9546e+06	DNA Metabolism
145	Septum site-determining protein MinD	fig|6666666.326403.peg.3548	0.0610687	0.180375	0.156	-4.03342	-2.47093	-2.68038	0.00625422	0.137604	0.551667	1.92222e+06	5.61443e+07	6.38508e+06	6.90383e+06	Cell Division and Cell Cycle
147	Uncharacterized protein YhjG	fig|6666666.326403.peg.4308	0.0463693	0.293686	0.088	-4.43069	-1.76765	-3.50635	0.0067516	0.536188	0.241558	500791	3.141e+07	7.60043e+06	1.97925e+06	Cell Wall and Capsule
148	Chorismate mutase I (EC 5.4.99.5) / Cyclohexadienyl dehydrogenase (EC 1.3.1.12)(EC 1.3.1.43)	fig|6666666.326403.peg.793	0.0540161	0.18379	0.141	-4.21047	-2.44387	-2.82623	0.0107499	0.210015	0.496806	403200	3.24526e+07	1.93324e+06	2.7542e+06	Amino Acids and Derivatives
149	Uncharacterized protein EC-HemY, likely associated with heme metabolism based on gene clustering with hemC, hemD in Proteobacteria (unrelated to HemY-type PPO in GramPositives)	fig|6666666.326403.peg.949	0.0549239	0.287687	0.153	-4.18642	-1.79743	-2.7084	0.0386751	0.570346	0.544424	95633.4	2.25477e+07	3.31498e+06	1.98496e+06	No_category
152	Ribulosamine/erythrulosamine 3-kinase potentially involved in protein deglycation	fig|6666666.326403.peg.3670	0.0802182	0.15977	0.079	-3.63993	-2.64593	-3.662	0.0173076	0.117043	0.198758	2.54374e+06	4.20579e+07	710085	1.55748e+06	Protein Metabolism
154	hypothetical tRNA/rRNA methyltransferase yfiF [EC:2.1.1.-]	fig|6666666.326403.peg.1075	0.0571461	0.424448	0.115	-4.1292	-1.23634	-3.12029	0.02324	0.853104	0.381359	398569	2.58897e+07	5.57004e+06	2.72924e+06	RNA Metabolism
156	FIG00639376: hypothetical protein	fig|6666666.326403.peg.2679	0.0834168	0.294031	0.146	-3.58352	-1.76596	-2.77596	0.0415992	0.570346	0.515405	308680	2.89704e+07	2.79215e+06	2.25406e+06	No_category
158	Lead, cadmium, zinc and mercury transporting ATPase (EC 3.6.3.3) (EC 3.6.3.5); Copper-translocating P-type ATPase (EC 3.6.3.4)	fig|6666666.326403.peg.4221	0.0196259	0.0314258	0.049	-5.6711	-4.99191	-4.35107	3.64777e-05	6.13393e-05	0.0698957	83370.8	4.13721e+07	78040.6	77023.6	Virulence, Disease and Defense;Membrane Transport
161	Iron-uptake factor PiuC	fig|6666666.326403.peg.71	71.4286	47.619	0.827	6.15843	5.57347	-0.274041	5.23509e-06	2.4137e-07	0.94633	3.59807e+07	68447.5	2.55385e+07	51068	Iron acquisition and metabolism
162	Protein-export membrane protein SecD (TC 3.A.5.1.1)	fig|6666666.326403.peg.3924	0.0495565	0.1178	0.163	-4.33478	-3.08559	-2.61706	0.0076115	0.029764	0.580191	533916	3.30158e+07	1.53396e+07	2.74658e+07	No_category
164	Acetyl-coenzyme A carboxyl transferase beta chain (EC 6.4.1.2)	fig|6666666.326403.peg.1360	0.0361965	0.638978	0.402	-4.78801	-0.646163	-1.31473	0.00657191	0.976169	0.931356	115151	2.49825e+07	1.21192e+07	1.06555e+07	Virulence, Disease and Defense;Fatty Acids, Lipids, and Isoprenoids
165	Thiazolinyl imide reductase in siderophore biosynthesis gene cluster	fig|6666666.326403.peg.3142	1000	1000		9.96578	9.96578		5.43404e-17	1.13084e-16		453564		5.36717e+07		No_category
166	Chaperone protein DnaJ	fig|6666666.326403.peg.3377	0.0663967	0.326052	0.159	-3.91275	-1.61683	-2.6529	0.0426618	0.684373	0.563975	182190	2.55513e+07	5.64123e+06	2.71754e+06	Protein Metabolism;Stress Response
168	2,3-dihydroxybenzoate-AMP ligase (EC 2.7.7.58) of siderophore biosynthesis	fig|6666666.326403.peg.3144	1000	1000		9.96578	9.96578		5.43404e-17	1.13084e-16		2.72309e+06		3.38773e+07	8373.84	No_category
170	2-aminoethylphosphonate ABC transporter periplasmic binding component (TC 3.A.1.9.1)	fig|6666666.326403.peg.649	0.001	1.14943	0.518	-9.96578	0.200913	-0.948976	5.43404e-17	0.950571	0.96892		1.38162e+06	1.25979e+07	7.41547e+06	Phosphorus Metabolism
171	Translation elongation factor LepA	fig|6666666.326403.peg.1554	0.0514536	0.246609	0.047	-4.28059	-2.0197	-4.4112	0.010541	0.426077	0.0605436	603413	2.67822e+07	926805	399482	Protein Metabolism;Stress Response
172	UTP--glucose-1-phosphate uridylyltransferase (EC 2.7.7.9)	fig|6666666.326403.peg.317	0.0653125	0.0544188	0.059	-3.9365	-4.19975	-4.08314	0.0109497	0.00152993	0.105881	1.60746e+06	3.82605e+07	317876	1.50916e+06	No_category
177	hypothetical protein	fig|6666666.326403.peg.4082	0.001	0.686342	0.37	-9.96578	-0.543001	-1.4344	5.43404e-17	0.997602	0.923154		1.14684e+07	7.4154e+06	3.62253e+06	No_category
182	Osmosensitive K+ channel histidine kinase KdpD (EC 2.7.3.-)	fig|6666666.326403.peg.4978	0.0410155	0.0641931	0.061	-4.60769	-3.96144	-4.03505	0.0132564	0.00676455	0.115373	123573	2.36042e+07	249308	657633	Potassium metabolism
189	major outer membrane lipoprotein	fig|6666666.326403.peg.3713	10.8696	0.65445	0.719	3.44222	-0.611645	-0.475936	0.0171899	0.997602	0.970116	6.2169e+07	5.85292e+06	3.10812e+06	3.72873e+06	No_category
190	Pyridoxamine 5'-phosphate oxidase (EC 1.4.3.5)	fig|6666666.326403.peg.2264	0.0592768	0.483793	0.38	-4.07639	-1.04754	-1.39593	0.0470953	0.917371	0.930482	73861	2.19166e+07	5.90918e+06	7.84646e+06	Cofactors, Vitamins, Prosthetic Groups, Pigments
193	YcfP protein: probably an esterase that is part of a salvage cluster	fig|6666666.326403.peg.5336	0.0686106	0.249439	0.17	-3.86542	-2.00324	-2.55639	0.0491859	0.439599	0.606167	826233	2.45028e+07	1.36167e+06	3.04804e+06	No_category
198	C4-type zinc finger protein, DksA/TraR family	fig|6666666.326403.peg.1790	0.0298134	0.748503	0.589	-5.0679	-0.41792	-0.76366	0.0149366	0.997602	0.98865	253452	1.80648e+07	1.18037e+07	9.34888e+06	Regulation and Cell signaling
200	FIG00732338: hypothetical protein	fig|6666666.326403.peg.875	0.001	0.440335	0.656	-9.96578	-1.18333	-0.608232	5.43404e-17	0.917371	0.988638		1.06091e+07	4.53183e+06	7.12246e+06	No_category
202	Cell division inhibitor	fig|6666666.326403.peg.1345	0.0286393	0.443853	0.338	-5.12586	-1.17185	-1.5649	0.00251084	0.85577	0.909456	122949	2.58607e+07	8.83398e+06	7.32747e+06	Dormancy and Sporulation
205	Chorismate mutase I (EC 5.4.99.5) / Prephenate dehydratase (EC 4.2.1.51)	fig|6666666.326403.peg.791	0.001	0.157183	0.23	-9.96578	-2.66948	-2.12029	5.43404e-17	0.248524	0.777835		1.10885e+07	583117	2.10143e+06	Amino Acids and Derivatives
206	Ferrous iron transport peroxidase EfeB	fig|6666666.326403.peg.5271	11.6279	3.61011	0.904	3.53952	1.85204	-0.145605	0.0298875	0.217382	0.939506	1.7988e+07	1.03838e+06	5.33723e+06	854274	Iron acquisition and metabolism
207	Succinate dehydrogenase iron-sulfur protein (EC 1.3.99.1)	fig|6666666.326403.peg.2833	0.0358822	0.0622587	0.222	-4.80059	-4.00558	-2.17137	0.00234325	0.0039691	0.760791	378640	3.26063e+07	830705	3.14306e+06	Cofactors, Vitamins, Prosthetic Groups, Pigments;Respiration;Carbohydrates
209	Anhydro-N-acetylmuramic acid kinase (EC 2.7.1.-)	fig|6666666.326403.peg.2262	0.001	0.768049	0.694	-9.96578	-0.380729	-0.526992	5.43404e-17	0.998144	0.978699		2.88254e+06	2.06895e+06	1.78079e+06	Cell Wall and Capsule
211	Isocitrate dehydrogenase phosphatase (EC 2.7.11.5)/kinase (EC 3.1.3.-)	fig|6666666.326403.peg.2984	0.0368908	0.0805672	0.199	-4.76059	-3.63366	-2.32916	0.0345487	0.0348015	0.70466	34238.3	1.1481e+07	131689	364277	Carbohydrates
214	probable copper-binding protein	fig|6666666.326403.peg.4996	83.3333	0.001	4.844	6.38082	-9.96578	2.2762	3.3258e-05	1.13084e-16	0.198788	1.56552e+07	146948		886174	No_category
215	Lipoate-protein ligase A	fig|6666666.326403.peg.3348	0.001	0.595238	0.426	-9.96578	-0.748461	-1.23107	5.43404e-17	0.987322	0.939506		2.86912e+06	1.48789e+06	1.18047e+06	Cofactors, Vitamins, Prosthetic Groups, Pigments
218	Ribonucleotide reductase of class Ib (aerobic), beta subunit (EC 1.17.4.1)	fig|6666666.326403.peg.881	1000	1000		9.96578	9.96578		5.43404e-17	1.13084e-16		2.09928e+06	20286.7	3.57125e+06		Nucleosides and Nucleotides
220	Transcriptional regulator for fatty acid degradation FadR, GntR family	fig|6666666.326403.peg.3556	0.001	0.294118	0.097	-9.96578	-1.76553	-3.36587	5.43404e-17	0.748181	0.280712		8.91407e+06	1.08988e+06	385334	No_category
222	Acetolactate synthase small subunit (EC 2.2.1.6)	fig|6666666.326403.peg.1717	0.033661	0.166389	0.147	-4.89278	-2.58736	-2.76611	0.00280568	0.176933	0.520437	244590	2.64337e+07	173179	3.13586e+06	Amino Acids and Derivatives;Carbohydrates
223	Scaffold protein for [4Fe-4S] cluster assembly ApbC, MRP-like	fig|6666666.326403.peg.387	0.0374827	0.109878	0.056	-4.73763	-3.18603	-4.15843	0.0160542	0.0558945	0.0959287	171676	1.37499e+07	90890.4	166382	Miscellaneous
224	Cytochrome d ubiquinol oxidase subunit II (EC 1.10.3.-)	fig|6666666.326403.peg.5465	0.00293702	0.0708918	0.078	-8.41143	-3.81824	-3.68038	6.32881e-11	0.0029343	0.193693	169015	1.45636e+08	1.20492e+07	1.22444e+07	Respiration
226	Allophanate hydrolase 2 subunit 2 (EC 3.5.1.54)	fig|6666666.326403.peg.5495	0.001	0.634115	0.262	-9.96578	-0.657183	-1.93236	5.43404e-17	0.994154	0.831463		8.52542e+06	1.89148e+06	2.05073e+06	Amino Acids and Derivatives
228	Protein YigP (COG3165) clustered with ubiquinone biosynthetic genes	fig|6666666.326403.peg.913	0.001	0.208594	0.307	-9.96578	-2.26123	-1.70369	5.43404e-17	0.699723	0.881035		1.47128e+06	277401	377499	Cofactors, Vitamins, Prosthetic Groups, Pigments
230	Periplasmic esterase IroE	fig|6666666.326403.peg.3400	1000	1000		9.96578	9.96578		5.43404e-17	1.13084e-16		2.2688e+06	44171.5	1.76325e+06		No_category
232	ABC transporter, periplasmic substrate-binding protein	fig|6666666.326403.peg.451	0.001	1.00503	0.416	-9.96578	0.00723157	-1.26534	5.43404e-17	0.953186	0.937358		918148	1.2926e+06	352445	No_category
234	UPF0265 protein YeeX	fig|6666666.326403.peg.248	0.001	0.95511	0.965	-9.96578	-0.0662614	-0.0513992	5.43404e-17	0.976169	0.931356		5.62977e+06	5.19435e+06	6.3934e+06	Miscellaneous
237	Chromosomal replication initiator protein DnaA	fig|6666666.326403.peg.607	0.001	0.373134	0.079	-9.96578	-1.42223	-3.662	5.43404e-17	0.889171	0.19707		6.78882e+06	373370	47032	No_category
241	Integration host factor beta subunit	fig|6666666.326403.peg.5376	0.001	0.486145	0.195	-9.96578	-1.04054	-2.35845	5.43404e-17	0.965156	0.693017	37662.1	6.38499e+06	826970	1.02516e+06	DNA Metabolism
246	DedD protein	fig|6666666.326403.peg.1358	0.001	0.519751	0.612	-9.96578	-0.944109	-0.708396	5.43404e-17	0.976169	0.996675		2.20021e+06	1.26107e+06	1.36206e+06	Virulence, Disease and Defense
247	GTP-binding protein HflX	fig|6666666.326403.peg.2816	0.001	0.214408	0.499	-9.96578	-2.22157	-1.00289	5.43404e-17	0.536202	0.964556		7.5438e+06	90904.7	43890.6	Protein Metabolism;Stress Response
249	Apo-citrate lyase phosphoribosyl-dephospho-CoA transferase (EC 2.7.7.61)	fig|6666666.326403.peg.1690	0.001	1.71233	1.794	-9.96578	0.77596	0.84318	5.43404e-17	0.723178	0.739423		1.96719e+06	2.28679e+06	3.27175e+06	Carbohydrates
250	NAD-dependent glyceraldehyde-3-phosphate dehydrogenase (EC 1.2.1.12)	fig|6666666.326403.peg.1159	0.001	0.206398	0.183	-9.96578	-2.2765	-2.45008	5.43404e-17	0.693519	0.653058		1.39825e+06	92594.1	81794	Cofactors, Vitamins, Prosthetic Groups, Pigments;Stress Response;Carbohydrates
251	Ferric hydroxamate ABC transporter (TC 3.A.1.14.3), ATP-binding protein FhuC	fig|6666666.326403.peg.1813	13.1579	10.989	0.744	3.71786	3.45799	-0.426625	0.0383025	0.00420264	0.964556	3.42923e+06	93484.3	3.23602e+06	21464.1	Iron acquisition and metabolism
252	Putative phosphatase YfbT	fig|6666666.326403.peg.1329	0.001	0.684463	0.489	-9.96578	-0.546956	-1.03209	5.43404e-17	0.998144	0.964308		1.57109e+06	1.33647e+06	586321	DNA Metabolism
253	Universal stress protein G	fig|6666666.326403.peg.2374	0.001	0.0805023	0.422	-9.96578	-3.63483	-1.24469	5.43404e-17	0.0554475	0.938924	8847.71	7.47895e+06	36928.4	86707.3	Stress Response
254	O antigen biosynthesis rhamnosyltransferase rfbN (EC 2.4.1.-)	fig|6666666.326403.peg.310	0.001	0.313676	0.254	-9.96578	-1.67265	-1.9771	5.43404e-17	0.769576	0.818941		4.73074e+06	430097	918862	No_category
255	LSU rRNA 2'-O-methyl-C2498 methyltransferase RlmM	fig|6666666.326403.peg.4761	0.001	0.325309	0.081	-9.96578	-1.62012	-3.62593	5.43404e-17	0.823642	0.207073		4.4349e+06	143365	127794	RNA Metabolism
256	Putative uncharacterized protein YiiQ	fig|6666666.326403.peg.4447	0.001	1.00908	0.862	-9.96578	0.013043	-0.21424	5.43404e-17	0.94749	0.94633		1.18387e+06	1.03919e+06	738856	No_category
265	Transcriptional regulatory protein CitB, DpiA	fig|6666666.326403.peg.1686	0.001	0.472367	0.241	-9.96578	-1.08202	-2.05289	5.43404e-17	0.965673	0.796445		2.87832e+06	464010	581984	Regulation and Cell signaling;Carbohydrates
267	TolA protein	fig|6666666.326403.peg.5459	0.001	1.64474	1.6	-9.96578	0.717857	0.678072	5.43404e-17	0.677058	0.796445		387545	691390	454060	Membrane Transport
272	SSU ribosomal protein S20p	fig|6666666.326403.peg.1640	11.236	0.208594	0.322	3.49005	-2.26123	-1.63487	0.0333029	0.684373	0.90022	1.9586e+07	1.60143e+06	241672	162515	Protein Metabolism
273	Sulfate and thiosulfate import ATP-binding protein CysA (EC 3.6.3.25)	fig|6666666.326403.peg.1426	0.001	0.581395	0.169	-9.96578	-0.782409	-2.5649	5.43404e-17	0.999829	0.603659		1.75123e+06	164429	72096.7	Stress Response;Amino Acids and Derivatives;Sulfur Metabolism
274	FIG00510767: hypothetical protein	fig|6666666.326403.peg.3269	0.001	0.001	0.117	-9.96578	-9.96578	-3.09542	5.43404e-17	1.13084e-16	0.387093		3.44603e+06		216924	No_category
276	Rhodanese-related sulfurtransferases	fig|6666666.326403.peg.869	0.001	1.14679	1.328	-9.96578	0.1976	0.409255	5.43404e-17	0.895358	0.865047		812544	829247	1.06328e+06	RNA Metabolism
278	Apolipoprotein N-acyltransferase (EC 2.3.1.-) / Copper homeostasis protein CutE	fig|6666666.326403.peg.5540	0.001	0.41425	0.201	-9.96578	-1.27143	-2.31473	5.43404e-17	0.976169	0.709659		894642	644513	280173	Virulence, Disease and Defense;Protein Metabolism
280	Conserved protein YcjX with nucleoside triphosphate hydrolase domain	fig|6666666.326403.peg.1950	0.001	0.94162	0.589	-9.96578	-0.0867838	-0.76366	5.43404e-17	0.953186	0.98865		602767	826582	332912	Regulation and Cell signaling
283	Acyl-CoA thioesterase YciA, involved in membrane biogenesis	fig|6666666.326403.peg.2011	0.001	1.40252	1.313	-9.96578	0.488026	0.392867	5.43404e-17	0.789163	0.866071		628541	583462	658940	Cell Division and Cell Cycle
284	Ubiquinone biosynthesis monooxygenase UbiB	fig|6666666.326403.peg.912	0.001	4.06504	5.093	-9.96578	2.02327	2.34852	5.43404e-17	0.134041	0.180031		2.96267e+06	1.13576e+06	1.42499e+06	Cofactors, Vitamins, Prosthetic Groups, Pigments
290	Membrane Protein Functionally coupled to the MukBEF Chromosome Partitioning Mechanism	fig|6666666.326403.peg.5368	0.001	0.951475	0.714	-9.96578	-0.0717627	-0.486004	5.43404e-17	0.953186	0.973146		781361	794612	570154	Cell Division and Cell Cycle
296	DNA polymerase III subunits gamma and tau (EC 2.7.7.7)	fig|6666666.326403.peg.4022	0.001	0.269397	0.051	-9.96578	-1.8922	-4.29336	5.43404e-17	0.722509	0.0774257		3.47423e+06	125464	26640.2	DNA Metabolism
299	Nucleotidase YfbR, HD superfamily	fig|6666666.326403.peg.1327	0.001	0.790514	0.533	-9.96578	-0.339137	-0.907793	5.43404e-17	0.976169	0.970116		659327	527828	284241	Nucleosides and Nucleotides
300	Formate dehydrogenase O beta subunit (EC 1.2.1.2)	fig|6666666.326403.peg.763	0.001	1.03093	1.402	-9.96578	0.0439433	0.487486	5.43404e-17	0.917371	0.851088		570331	495716	751440	Respiration
301	FIG00642472: hypothetical protein	fig|6666666.326403.peg.5044	0.001	2.19298	0.632	-9.96578	1.13289	-0.662004	5.43404e-17	0.472996	0.995198		330016	1.54594e+06	429018	No_category
302	Riboflavin kinase (EC 2.7.1.26) / FMN adenylyltransferase (EC 2.7.7.2)	fig|6666666.326403.peg.1641	0.001	0.294291	0.115	-9.96578	-1.76469	-3.12029	5.43404e-17	0.785594	0.381359		3.37757e+06	116901	115440	Cofactors, Vitamins, Prosthetic Groups, Pigments
303	Dipeptide transport ATP-binding protein DppF (TC 3.A.1.5.2)	fig|6666666.326403.peg.4334	0.001	0.10777	0.152	-9.96578	-3.21397	-2.71786	5.43404e-17	0.217622	0.53694		2.31428e+06	135426	81939.2	Membrane Transport
305	Fumarate reductase subunit D	fig|6666666.326403.peg.2835	0.001	0.0343088	0.096	-9.96578	-4.86528	-3.38082	5.43404e-17	0.00145818	0.280366		5.92454e+06	21080.1	355329	Respiration
306	late embryogenesis abundant (LEA) domain-containing protein	fig|6666666.326403.peg.3585	1000			9.96578			5.43404e-17			1.21586e+06				No_category
307	Octanoate-[acyl-carrier-protein]-protein-N-octanoyltransferase	fig|6666666.326403.peg.5560	0.001	1.20337	0.939	-9.96578	0.26708	-0.0908029	5.43404e-17	0.85577	0.933719		388580	508720	358336	Cofactors, Vitamins, Prosthetic Groups, Pigments
312	RNA polymerase sigma-54 factor RpoN	fig|6666666.326403.peg.2632	0.001	0.318878	0.143	-9.96578	-1.64893	-2.80591	5.43404e-17	0.900803	0.50511		2.13477e+06	200335	82166.6	RNA Metabolism
315	putative helicase	fig|6666666.326403.peg.822	0.001	0.515464	0.15	-9.96578	-0.956057	-2.73697	5.43404e-17	0.994154	0.530091		1.56313e+06	543694	14274.2	No_category
316	Chromosome initiation inhibitor	fig|6666666.326403.peg.4535	0.001	0.122564	0.1	-9.96578	-3.02839	-3.32193	5.43404e-17	0.177431	0.297592		3.32672e+06	308986	102998	Regulation and Cell signaling
318	Transcriptional regulator SlyA	fig|6666666.326403.peg.2259	0.001	0.956023	0.8	-9.96578	-0.0648829	-0.321928	5.43404e-17	0.953315	0.962628		2.16425e+06	704868	493883	No_category
320	Zinc uptake regulation protein ZUR	fig|6666666.326403.peg.2938	0.001	0.706714	0.212	-9.96578	-0.500802	-2.23786	5.43404e-17	0.99055	0.737203		1.15356e+06	720717	185246	Regulation and Cell signaling;Stress Response
323	Aldo-keto reductase	fig|6666666.326403.peg.4583	0.001	0.249004	0.139	-9.96578	-2.00576	-2.84684	5.43404e-17	0.809017	0.491824		1.6225e+06	75338.8	139548	No_category
325	Siroheme synthase / Precorrin-2 oxidase (EC 1.3.1.76) / Sirohydrochlorin ferrochelatase (EC 4.99.1.4) / Uroporphyrinogen-III methyltransferase (EC 2.1.1.107)	fig|6666666.326403.peg.4813	0.001	0.554017	0.229	-9.96578	-0.851999	-2.12658	5.43404e-17	0.999829	0.775137		820066	186233	92741.2	Cofactors, Vitamins, Prosthetic Groups, Pigments
326	Nitrite-sensitive transcriptional repressor NsrR	fig|6666666.326403.peg.2810	0.001	0.607165	0.234	-9.96578	-0.719841	-2.09542	5.43404e-17	0.999829	0.784381		1.34267e+06	813955	154204	RNA Metabolism;Nitrogen Metabolism;Stress Response
327	Fumarate and nitrate reduction regulatory protein	fig|6666666.326403.peg.2308	0.001	0.465116	0.125	-9.96578	-1.10434	-3	5.43404e-17	0.977788	0.428474		1.84326e+06	279851	133209	Stress Response
328	Transcriptional repressor for pyruvate dehydrogenase complex	fig|6666666.326403.peg.1751	0.001	0.682128	0.31	-9.96578	-0.551885	-1.68966	5.43404e-17	0.994154	0.881524		1.5772e+06	248228	83586.9	No_category
329	Two-component sensor protein RcsD (EC 2.7.3.-)	fig|6666666.326403.peg.1266	0.001	0.001	0.172	-9.96578	-9.96578	-2.53952	5.43404e-17	1.13084e-16	0.61165		996482		44197.7	Regulation and Cell signaling
331	biofilm regulator BssR	fig|6666666.326403.peg.1589	0.001	0.001	0.14	-9.96578	-9.96578	-2.8365	5.43404e-17	1.13084e-16	0.493698		3.59454e+06		266967	No_category
335	Predicted nucleotide-binding protein	fig|6666666.326403.peg.4585	0.001	0.212766	0.059	-9.96578	-2.23266	-4.08314	5.43404e-17	0.626725	0.106776		2.38437e+06	210248	64307.1	No_category
337	Putative transcriptional regulator LYSR-type	fig|6666666.326403.peg.3583	0.001	0.333111	0.08	-9.96578	-1.58592	-3.64386	5.43404e-17	0.917371	0.202299		1.78651e+06	158003	48159.2	No_category
339	putative esterase	fig|6666666.326403.peg.5671	1000	1000		9.96578	9.96578		5.43404e-17	1.13084e-16		443968		698021	37626.7	Carbohydrates
340	hypothetical protein	fig|6666666.326403.peg.305	0.001	2.457	1.494	-9.96578	1.2969	0.57918	5.43404e-17	0.389167	0.822555		168885	505808	274991	No_category
342	Ferrochelatase, protoheme ferro-lyase (EC 4.99.1.1)	fig|6666666.326403.peg.4027	0.001	0.344471	0.442	-9.96578	-1.53754	-1.17788	5.43404e-17	0.939242	0.946266		1.77868e+06	152691	122190	Cofactors, Vitamins, Prosthetic Groups, Pigments
343	Probable UDP-N-acetyl-D-mannosaminuronic acid transferase (EC 2.4.1.-)	fig|6666666.326403.peg.951	0.001	1.02041	0.512	-9.96578	0.0291463	-0.965784	5.43404e-17	0.938802	0.965797		206384	326493	204491	No_category
348	Sucrose operon repressor ScrR, LacI family	fig|6666666.326403.peg.5733	0.001	0.557724	2.018	-9.96578	-0.842375	1.01293	5.43404e-17	0.999829	0.681377		751523	292945	316698	Carbohydrates
349	Proposed lipoate regulatory protein YbeD	fig|6666666.326403.peg.5559	0.001	1.36612	2.18	-9.96578	0.450084	1.12433	5.43404e-17	0.803232	0.599636		63285.2	35106.1	119001	Cofactors, Vitamins, Prosthetic Groups, Pigments
352	Undecaprenyl-diphosphatase (EC 3.6.1.27)	fig|6666666.326403.peg.2480	0.001	0.811688	1.156	-9.96578	-0.301002	0.209141	5.43404e-17	0.976169	0.909456		808863	647373	871421	No_category
354	Protein ydcF	fig|6666666.326403.peg.107	0.001	0.244141	0.135	-9.96578	-2.03422	-2.88897	5.43404e-17	0.796477	0.473069		1.87012e+06	247332	99461.6	No_category
358	Response regulator of zinc sigma-54-dependent two-component system	fig|6666666.326403.peg.553	0.001	0.260688	0.088	-9.96578	-1.9396	-3.50635	5.43404e-17	0.820191	0.238881		1.5678e+06	240637	9211.29	Virulence, Disease and Defense
360	Lipoprotein NlpD	fig|6666666.326403.peg.4576	0.001	0.661376	0.183	-9.96578	-0.596458	-2.45008	5.43404e-17	0.994154	0.653435		436847	303657	56593.6	No_category
361	UPF0028 protein YchK	fig|6666666.326403.peg.3651	0.001	0.420168	0.242	-9.96578	-1.25096	-2.04692	5.43404e-17	0.976169	0.797004		1.09162e+06	131050	90789.8	Miscellaneous
363	Methionine aminopeptidase (EC 3.4.11.18)	fig|6666666.326403.peg.3167	0.001	1.01626	0.778	-9.96578	0.0232698	-0.362158	5.43404e-17	0.939517	0.958252		94053.3	310892	64446.8	Protein Metabolism
364	Nucleoside-diphosphate-sugar epimerases	fig|6666666.326403.peg.2582	0.001	0.057501	0.047	-9.96578	-4.12027	-4.4112	5.43404e-17	0.0504084	0.0621914		1.14545e+06	33430.5	27378.5	No_category
365	Glycine cleavage system transcriptional activator GcvA	fig|6666666.326403.peg.4759	0.001	0.29967	0.492	-9.96578	-1.73855	-1.02327	5.43404e-17	0.881591	0.964556		674077	37881	117976	Regulation and Cell signaling;Amino Acids and Derivatives
367	YjfP protein	fig|6666666.326403.peg.2803	0.001	0.351741	0.127	-9.96578	-1.50741	-2.9771	5.43404e-17	0.94606	0.442256		452248	75445.8	33986.1	No_category
368	Replicative DNA helicase (EC 3.6.1.-)	fig|6666666.326403.peg.2932	0.001	0.445236	0.223	-9.96578	-1.16736	-2.16488	5.43404e-17	0.976906	0.761578		928536	115884	131471	No_category
371	FIG00731774: hypothetical protein	fig|6666666.326403.peg.1404	0.001	0.127926	0.103	-9.96578	-2.96662	-3.27928	5.43404e-17	0.361837	0.311993		1.18415e+06	92842.1	72965.8	No_category
372	Inosine-guanosine kinase (EC 2.7.1.73)	fig|6666666.326403.peg.4028	0.001	0.744602	0.509	-9.96578	-0.425459	-0.974262	5.43404e-17	0.979676	0.969147		220940	176003	102362	Nucleosides and Nucleotides
375	Putative ThuR, regulatory protein for trehalosemaltose transport	fig|6666666.326403.peg.733	0.001	0.968992	0.82	-9.96578	-0.045443	-0.286304	5.43404e-17	0.953186	0.956525		240545	249651	247536	No_category
380	DNA-cytosine methyltransferase (EC 2.1.1.37)	fig|6666666.326403.peg.2681	0.001	0.711744	0.094	-9.96578	-0.49057	-3.4112	5.43404e-17	0.987595	0.270453		1.5878e+06	292677	26195.2	DNA Metabolism
383	Tol biopolymer transport system, TolR protein	fig|6666666.326403.peg.5460	0.001	0.99108	0.748	-9.96578	-0.0129262	-0.41889	5.43404e-17	0.941977	0.967428		587794	588354	470806	Membrane Transport
384	BarA sensory histidine kinase (= VarS = GacS)	fig|6666666.326403.peg.4788	0.001	0.246427	0.273	-9.96578	-2.02077	-1.87303	5.43404e-17	0.808476	0.850306		1.03889e+06	173537	19915.8	Regulation and Cell signaling
386	Nucleoside 5-triphosphatase RdgB (dHAPTP, dITP, XTP-specific) (EC 3.6.1.15)	fig|6666666.326403.peg.2167	0.001	0.689655	0.483	-9.96578	-0.536053	-1.0499	5.43404e-17	0.99055	0.962628		920985	226116	81992	Nucleosides and Nucleotides;Stress Response
388	Trans-aconitate 2-methyltransferase (EC 2.1.1.144)	fig|6666666.326403.peg.1106	0.001	0.001	0.231	-9.96578	-9.96578	-2.11404	5.43404e-17	1.13084e-16	0.778894	42286.1	1.00534e+06		63355.3	No_category
389	Phosphate:acyl-ACP acyltransferase PlsX	fig|6666666.326403.peg.5318	0.001	1.06838	0.739	-9.96578	0.0954196	-0.436354	5.43404e-17	0.951359	0.969735		896892	2.16057e+06	313738	Fatty Acids, Lipids, and Isoprenoids
390	Ferric enterobactin transport ATP-binding protein FepC (TC 3.A.1.14.2)	fig|6666666.326403.peg.5619	1000	1000		9.96578	9.96578		5.43404e-17	1.13084e-16		55248.6		498843		Iron acquisition and metabolism
394	Putative iron compound-binding protein of ABC transporter family	fig|6666666.326403.peg.2134	1000	1000		9.96578	9.96578		5.43404e-17	1.13084e-16		1.25291e+06		805053		No_category
397	NAD kinase (EC 2.7.1.23)	fig|6666666.326403.peg.808	0.001	0.521648	0.182	-9.96578	-0.93885	-2.45799	5.43404e-17	0.976169	0.650622		3.37765e+06	342696	352063	Cofactors, Vitamins, Prosthetic Groups, Pigments
398	membrane protein, putative	fig|6666666.326403.peg.1255	0.001	0.582072	0.478	-9.96578	-0.78073	-1.06492	5.43404e-17	0.999829	0.962628		329723	387164	318179	No_category
399	D-amino acid dehydrogenase small subunit (EC 1.4.99.1)	fig|6666666.326403.peg.3558	0.001	0.308928	0.196	-9.96578	-1.69466	-2.35107	5.43404e-17	0.909291	0.693017		866015	95051.2	82661.6	Respiration;Carbohydrates
400	Magnesium and cobalt efflux protein CorC	fig|6666666.326403.peg.3527	0.001	0.0643583	0.095	-9.96578	-3.95773	-3.39593	5.43404e-17	0.0641744	0.271443		2.2989e+06	31019.6	51679.7	Virulence, Disease and Defense;Membrane Transport
403	3-carboxy-cis,cis-muconate cycloisomerase (EC 5.5.1.2)	fig|6666666.326403.peg.2321	0.001	0.35524	0.459	-9.96578	-1.49313	-1.12343	5.43404e-17	0.953186	0.952136		811973	308495	242160	Metabolism of Aromatic Compounds
406	Putative membrane protein	fig|6666666.326403.peg.3695	0.001	0.38625	1.849	-9.96578	-1.37239	0.886745	5.43404e-17	0.965673	0.727723		672884	107137	82307.5	No_category
409	Lipopolysaccharide heptosyltransferase I (EC 2.4.1.-)	fig|6666666.326403.peg.4413	0.001	0.345781	0.244	-9.96578	-1.53207	-2.03505	5.43404e-17	0.953186	0.801067		769787	168500	37085.7	Cell Wall and Capsule
412	COG1496: Uncharacterized conserved protein	fig|6666666.326403.peg.3733	0.001	1.89753	0.976	-9.96578	0.924125	-0.0350469	5.43404e-17	0.546154	0.930449		103245	127721	139562	No_category
415	hypothetical protein	fig|6666666.326403.peg.4973	0.001	0.322165	0.223	-9.96578	-1.63413	-2.16488	5.43404e-17	0.915941	0.761251		1.96635e+06	65500.4	98111.6	No_category
417	tRNA (guanine46-N7-)-methyltransferase (EC 2.1.1.33)	fig|6666666.326403.peg.2174	0.001	0.284172	0.21	-9.96578	-1.81517	-2.25154	5.43404e-17	0.838675	0.728571		1.97468e+06	495673	309243	RNA Metabolism
418	Iron(III) dicitrate transport system permease protein FecC (TC 3.A.1.14.1)	fig|6666666.326403.peg.189	1000	1000		9.96578	9.96578		5.43404e-17	1.13084e-16		615177		685476		Iron acquisition and metabolism
422	putative RecF protein	fig|6666666.326403.peg.2389	0.001	0.865801	0.885	-9.96578	-0.207893	-0.176251	5.43404e-17	0.968139	0.944461		327008	123075	150123	No_category
424	Na(+)-translocating NADH-quinone reductase subunit B (EC 1.6.5.-)	fig|6666666.326403.peg.3751	0.001	0.285714	0.145	-9.96578	-1.80735	-2.78588	5.43404e-17	0.769342	0.512706		2.96032e+06	725254	434352	Respiration
433	L-aspartate oxidase (EC 1.4.3.16)	fig|6666666.326403.peg.1559	0.001	0.626566	0.139	-9.96578	-0.674461	-2.84684	5.43404e-17	0.997602	0.491824		918878	48830.4	47921.5	Cofactors, Vitamins, Prosthetic Groups, Pigments;Virulence, Disease and Defense
434	Ribosome hibernation protein YfiA	fig|6666666.326403.peg.790	0.001	0.278396	0.293	-9.96578	-1.84479	-1.77103	5.43404e-17	0.817041	0.866071		319186	53374.5	70729.9	Protein Metabolism
437	Transglycosylase, Slt family	fig|6666666.326403.peg.2922	0.001	1.4245	0.614	-9.96578	0.510457	-0.703689	5.43404e-17	0.776702	0.99029		84170	172768	72857	No_category
438	Ribosomal protein S6 glutaminyl transferase	fig|6666666.326403.peg.5442	0.001	0.951475	0.855	-9.96578	-0.0717627	-0.226004	5.43404e-17	0.953186	0.94633		185494	155819	172631	Protein Metabolism
440	Uncharacterized sugar kinase YeiI	fig|6666666.326403.peg.435	0.001	0.577367	0.54	-9.96578	-0.792439	-0.888969	5.43404e-17	0.999829	0.973146		858205	377245	202321	Nucleosides and Nucleotides
448	Glycerophosphoryl diester phosphodiesterase (EC 3.1.4.46)	fig|6666666.326403.peg.4193	0.001	2.51889	2.038	-9.96578	1.33279	1.02715	5.43404e-17	0.421901	0.674943		456626	1.00097e+06	169971	Carbohydrates
450	NADH-ubiquinone oxidoreductase chain J (EC 1.6.5.3)	fig|6666666.326403.peg.1316	0.001	0.214546	0.353	-9.96578	-2.22064	-1.50226	5.43404e-17	0.547058	0.919722		2.5299e+06	557717	787658	Respiration
451	Phosphate transport system permease protein PstC (TC 3.A.1.7.1)	fig|6666666.326403.peg.589	0.001	2.42131	2.784	-9.96578	1.27579	1.47716	5.43404e-17	0.38519	0.490318		195992	404691	466743	Phosphorus Metabolism
456	Octaprenyl diphosphate synthase (EC 2.5.1.90) / Dimethylallyltransferase (EC 2.5.1.1) / (2E,6E)-farnesyl diphosphate synthase (EC 2.5.1.10) / Geranylgeranyl diphosphate synthase (EC 2.5.1.29)	fig|6666666.326403.peg.3939	0.001	0.168719	0.1	-9.96578	-2.5673	-3.32193	5.43404e-17	0.399153	0.317483		145152	24491	14482.6	Fatty Acids, Lipids, and Isoprenoids
459	hypothetical protein	fig|6666666.326403.peg.821	0.001	0.551572	0.088	-9.96578	-0.858379	-3.50635	5.43404e-17	0.999829	0.245568		365480	179490	19663.2	No_category
460	tRNA (uridine-5-oxyacetic acid methyl ester) 34 synthase	fig|6666666.326403.peg.3461	0.001	0.598444	0.315	-9.96578	-0.740712	-1.66658	5.43404e-17	0.999829	0.89254		282263	151352	76398	RNA Metabolism
462	FIG00634494: possible peptidase	fig|6666666.326403.peg.2348	0.001	1.71821	0.653	-9.96578	0.780909	-0.614845	5.43404e-17	0.647891	0.98865		439168	549328	266227	No_category
464	Homoserine O-succinyltransferase (EC 2.3.1.46)	fig|6666666.326403.peg.2987	0.001	1.1325	0.608	-9.96578	0.179515	-0.717857	5.43404e-17	0.899429	0.995198		163881	150915	99230.8	Amino Acids and Derivatives
466	Transcriptional regulator, GntR family	fig|6666666.326403.peg.1021	0.001	0.503525	0.215	-9.96578	-0.989866	-2.21759	5.43404e-17	0.98111	0.767309		228427	79425.1	33981	No_category
467	Transcriptional regulator NanR	fig|6666666.326403.peg.2648	0.001	0.678426	0.419	-9.96578	-0.559737	-1.25498	5.43404e-17	0.992955	0.938583		392202	266068	164162	Cell Wall and Capsule
470	Methylaspartate ammonia-lyase (EC 4.3.1.2)	fig|6666666.326403.peg.5471	0.001	0.001	0.251	-9.96578	-9.96578	-1.99424	5.43404e-17	1.13084e-16	0.834349		158318		40719.6	No_category
472	Transcriptional regulator, GntR family	fig|6666666.326403.peg.5128	0.001	0.807103	0.593	-9.96578	-0.309176	-0.753896	5.43404e-17	0.976169	0.999609		132959	107291	78905.1	No_category
484	Protein yihD	fig|6666666.326403.peg.782	0.001	0.222173	0.507	-9.96578	-2.17025	-0.979942	5.43404e-17	0.723178	0.964556		476819	68606.7	62965.3	No_category
487	Transcriptional regulator of arabinitol utilization, DeoR family	fig|6666666.326403.peg.367	0.001	0.745156	0.234	-9.96578	-0.424385	-2.09542	5.43404e-17	0.976906	0.785243		723151	162599	81413.1	No_category
488	Transcriptional regulator RutR of pyrimidine catabolism (TetR family)	fig|6666666.326403.peg.5262	0.001	0.31837	0.193	-9.96578	-1.65122	-2.37333	5.43404e-17	0.856537	0.713375		177411	39226.2	23736.8	Nucleosides and Nucleotides
491	putative regulator; Regulation (Phage or Prophage Related)	fig|6666666.326403.peg.1598	0.001	0.218436	0.135	-9.96578	-2.19472	-2.88897	5.43404e-17	0.713655	0.473069		602642	131631	81609.3	No_category
492	Lysine decarboxylase, inducible (EC 4.1.1.18)	fig|6666666.326403.peg.5748	0.001	2.60417	5.228	-9.96578	1.38082	2.38626	5.43404e-17	0.31041	0.160149		24881.2	182647	213435	Amino Acids and Derivatives
495	1-deoxy-D-xylulose 5-phosphate reductoisomerase (EC 1.1.1.267)	fig|6666666.326403.peg.1836	0.001	0.479616	0.294	-9.96578	-1.06005	-1.76611	5.43404e-17	0.977788	0.86618		305727	91866.8	79862.1	Fatty Acids, Lipids, and Isoprenoids
498	Transcriptional activator of cad operon	fig|6666666.326403.peg.5750	0.001	0.926784	0.347	-9.96578	-0.109695	-1.52699	5.43404e-17	0.953186	0.919085		379623	294186	136496	Amino Acids and Derivatives
500	PhnO protein	fig|6666666.326403.peg.3785	0.001	0.113882	0.182	-9.96578	-3.13439	-2.45799	5.43404e-17	0.201042	0.650894		349484	18049.8	54734.6	Phosphorus Metabolism
503	Putative uncharacterized protein ydbH	fig|6666666.326403.peg.1197	0.001	0.196618	0.181	-9.96578	-2.34653	-2.46594	5.43404e-17	0.546154	0.674943		220974	56162.3	51661.9	No_category
507	Putative transport protein	fig|6666666.326403.peg.1328	0.001	0.24975	0.203	-9.96578	-2.00144	-2.30045	5.43404e-17	0.729239	0.733298		126466	24354.3	19815.5	No_category
508	Phosphoribosylglycinamide formyltransferase (EC 2.1.2.2)	fig|6666666.326403.peg.1481	0.001	0.290023	0.202	-9.96578	-1.78576	-2.30757	5.43404e-17	0.875229	0.712989		793272	181927	96279.9	Cofactors, Vitamins, Prosthetic Groups, Pigments;Nucleosides and Nucleotides
511	Two-component sensor protein RcsC (EC 2.7.3.-)	fig|6666666.326403.peg.1268	0.001	0.848896	0.362	-9.96578	-0.23634	-1.46594	5.43404e-17	0.968139	0.923154		431247	107946	46039.6	Regulation and Cell signaling
515	Fructose-1,6-bisphosphatase, GlpX type (EC 3.1.3.11)	fig|6666666.326403.peg.4444	0.001	0.001	0.247	-9.96578	-9.96578	-2.01742	5.43404e-17	1.13084e-16	0.807322	60098	1.18711e+06		101266	Carbohydrates
516	FIG01200701: hypothetical protein	fig|6666666.326403.peg.2473	0.001	0.55991	0.413	-9.96578	-0.836732	-1.27579	5.43404e-17	0.999829	0.935916		596222	283141	206619	No_category
538	DNA primase (EC 2.7.7.-)	fig|6666666.326403.peg.2493	0.001	0.59952	0.297	-9.96578	-0.738119	-1.75147	5.43404e-17	0.999829	0.881524		217985	115617	54465.9	Cell Division and Cell Cycle
541	Hypothetical protein ycgF	fig|6666666.326403.peg.24	0.001	0.253807	0.116	-9.96578	-1.9782	-3.1078	5.43404e-17	0.809017	0.383386		666874	54511.2	39522.8	No_category
543	Oligopeptide ABC transporter, periplasmic oligopeptide-binding protein OppA (TC 3.A.1.5.1)	fig|6666666.326403.peg.2216	1000			9.96578			5.43404e-17			200690				Membrane Transport
552	NOHBY218; no homolog in Saccharomyces cerevisiae	fig|6666666.326403.peg.4870	1000	1000		9.96578	9.96578		5.43404e-17	1.13084e-16		868009		1.26394e+06		No_category
554	Glutaminase (EC 3.5.1.2)	fig|6666666.326403.peg.1100	0.001	1.04932	0.493	-9.96578	0.0694519	-1.02034	5.43404e-17	0.917371	0.964556		207791	151558	82012.6	Amino Acids and Derivatives
555	Methionine repressor MetJ	fig|6666666.326403.peg.676	0.001	0.437254	0.384	-9.96578	-1.19346	-1.38082	5.43404e-17	0.976906	0.930482		703455	260091	206067	Amino Acids and Derivatives
559	PhnO protein	fig|6666666.326403.peg.3785	0.001	0.001	0.182	-9.96578	-9.96578	-2.45799	5.43404e-17	1.13084e-16	0.650894		349484		54734.6	Phosphorus Metabolism
561	Ribosomal RNA small subunit methyltransferase E (EC 2.1.1.-)	fig|6666666.326403.peg.2158	0.001	1.07643	1.309	-9.96578	0.106249	0.388465	5.43404e-17	0.953315	0.86618	86010.8	4.01344e+06	5.01962e+06	5.36919e+06	RNA Metabolism;Stress Response
562	[Protein-PII] uridylyltransferase (EC 2.7.7.59)	fig|6666666.326403.peg.1829	0.001	1.00709	0.888166	-9.96578	0.0101991	-0.1711	5.43404e-17	1.217	1.223		6.54257e+06	278720	433996	Nitrogen Metabolism
563	hypothetical protein	fig|6666666.326403.peg.4472	0.001	0.720981	0.281	-9.96578	-0.471968	-1.83136	5.43404e-17	0.999829	0.861902		1.08598e+07	2.34955e+06	1.16031e+06
564	Signal recognition particle, subunit Ffh SRP54 (TC 3.A.5.1.1)	fig|6666666.326403.peg.804	0.001	0.485437	0.091	-9.96578	-1.04264	-3.45799	5.43404e-17	0.817041	0.253781	58331.3	9.91464e+06	1.10712e+06	438733	Membrane Transport;Protein Metabolism
565	Protein yifE	fig|6666666.326403.peg.983	0.001	1.93798	2.162	-9.96578	0.954557	1.11237	5.43404e-17	0.65816	0.633953	155707	2.03978e+06	4.54316e+06	4.96742e+06	No_category
566	Methyltransferase type 11	fig|6666666.326403.peg.408	0.001	0.919963	0.841	-9.96578	-0.120352	-0.249822	5.43404e-17	0.976169	0.951143	30493	2.1259e+06	1.88911e+06	1.74486e+06	No_category
568	Amino acid ABC transporter, permease protein	fig|6666666.326403.peg.2130	0.001	0.19992	0.078	-9.96578	-2.32251	-3.68038	5.43404e-17	0.649929	0.194488		575746	87869.8	31327	No_category
15	Fumarate hydratase class II (EC 4.2.1.2)	fig|6666666.326403.peg.2292	6.32911	5.68182	1.492		2.50635	0.577248	0.0947409	0.0409266	0.822806	2.25226e+08	3.53535e+07	2.21137e+08	5.75521e+07	Carbohydrates
21	Ferric hydroxamate outer membrane receptor FhuA	fig|6666666.326403.peg.1812	4.44444	5.02513	0.96		2.32916	-0.0588937	0.229972	0.062959	0.931356	5.86378e+07	1.24755e+07	6.85568e+07	1.17099e+07	Iron acquisition and metabolism
51	Manganese superoxide dismutase (EC 1.15.1.1)	fig|6666666.326403.peg.692	2.17865	2.73224	2.413		1.45008	1.27083	0.723293	0.384941	0.566065	4.69221e+08	1.90797e+08	5.40235e+08	5.472e+08	Stress Response
57	Superoxide dismutase [Cu-Zn] precursor (EC 1.15.1.1)	fig|6666666.326403.peg.2255	1.69779	1.7452	1.761		0.803393	0.816395	0.845613	0.782912	0.750917	6.80356e+07	3.84806e+07	6.76119e+07	6.99703e+07	Stress Response
68	Glycolate dehydrogenase (EC 1.1.99.14), subunit GlcD	fig|6666666.326403.peg.3696	0.229463	0.105208	0.383		-3.24869	-1.38458	0.31599	0.02434	0.930482	9.43377e+06	4.18397e+07	5.08022e+06	1.66446e+07	Carbohydrates
70	Outer membrane porin protein NmpC precursor	fig|6666666.326403.peg.3210	0.284091	0.0913993	0.147		-3.45167	-2.76611	0.459402	0.0153418	0.520437	1.3253e+07	4.21646e+07	3.26547e+06	5.96486e+06	Stress Response
95	Transcriptional repressor of PutA and PutP / Proline dehydrogenase (EC 1.5.99.8) (Proline oxidase) / Delta-1-pyrroline-5-carboxylate dehydrogenase (EC 1.5.1.12)	fig|6666666.326403.peg.5265	0.19425	0.072469	0.044		-3.78649	-4.50635	0.224843	0.00330178	0.0509905	306240	5.65756e+07	593576	459655	Respiration;Amino Acids and Derivatives
97	Ferrichrome-iron receptor	fig|6666666.326403.peg.3779	7.8125	6.57895			2.71786	#VALUE!	0.0922667	0.0323431		1.5688e+07	79832.2	1.70195e+07	199174	Iron acquisition and metabolism
98	Cation efflux system protein CusC precursor	fig|6666666.326403.peg.4980	0.116401	0.0254842	0.154		-5.29425	-2.699	0.0584491	4.20459e-06	0.545068	7.54813e+06	7.08711e+07	1.09249e+06	1.07884e+07	Virulence, Disease and Defense
103	2-amino-3-ketobutyrate coenzyme A ligase (EC 2.3.1.29)	fig|6666666.326403.peg.4410	0.548546	0.0869868	0.079		-3.52306	-3.662	0.862051	0.00824702	0.19707	2.47732e+07	4.77714e+07	1.75438e+06	3.14727e+06	Amino Acids and Derivatives
111	Anthranilate synthase, aminase component (EC 4.1.3.27)	fig|6666666.326403.peg.3135	6.84932	166.667	1.727		7.38082	0.788268	0.143978	2.55256e-13	0.739423	1.99133e+06	47761.2	5.24011e+07	118764	Amino Acids and Derivatives
112	Zinc resistance-associated protein	fig|6666666.326403.peg.551	9.34579	10	1.506		3.32193	0.590722	0.0583776	0.00645845	0.820914	1.99108e+07	1.72721e+06	2.00513e+07	2.81696e+06	Virulence, Disease and Defense
118	TonB-dependent receptor; Outer membrane receptor for ferric enterobactin and colicins B, D	fig|6666666.326403.peg.2921	5.46448	11.3636	0.929	2.45008	3.50635	-0.106249	0.223075	0.00367365	0.930482	6.66975e+06	97768.2	1.60911e+07	64867.1	Membrane Transport;Iron acquisition and metabolism
125	Lactaldehyde reductase (EC 1.1.1.77)	fig|6666666.326403.peg.4859	0.166251	0.0607681	0.081		-4.04054	-3.62593	0.155978	0.00207343	0.206179	6.77442e+06	4.01188e+07	2.22349e+06	3.05457e+06	Carbohydrates
128	LSU ribosomal protein L19p	fig|6666666.326403.peg.800	1.13507	0.115554	0.046		-3.11337	-4.44222	0.955174	0.0277048	0.0595968	1.53804e+08	9.88987e+07	9.79466e+06	3.25914e+06	Protein Metabolism
130	Respiratory nitrate reductase beta chain (EC 1.7.99.4)	fig|6666666.326403.peg.3645	0.0416181	0.0805412	0.077		-3.63413	-3.699	0.138145	0.0374809	0.190078	68751.9	9.13234e+06	97750.3	240596	Nitrogen Metabolism
151	Protein acetyltransferase	fig|6666666.326403.peg.1072	0.775795	0.10618	0.267		-3.23542	-1.90509	0.980583	0.0348015	0.837393	321284	2.84667e+07	533730	668483	Carbohydrates
153	Adenosylmethionine-8-amino-7-oxononanoate aminotransferase (EC 2.6.1.62)	fig|6666666.326403.peg.35	5.40541	9.80392	1.94		3.29336	0.956057	0.25834	0.00711919	0.703489	6.99555e+06	1.78201e+06	1.31593e+07	3.20575e+06	Cofactors, Vitamins, Prosthetic Groups, Pigments
167	Inorganic pyrophosphatase (EC 3.6.1.1)	fig|6666666.326403.peg.3037	0.738007	7.93651	7.165		2.9885	2.84097	0.952642	0.0103398	0.0862981	110116	621289	5.60049e+07	2.65631e+07	Phosphorus Metabolism
179	Adenylate cyclase (EC 4.6.1.1)	fig|6666666.326403.peg.2477	0.114561	0.0828363	0.585		-3.59359	-0.773491	0.109775	0.014639	0.988638	296148	2.71326e+07	179981	61704.1	Regulation and Cell signaling
181	Transcriptional repressor protein TyrR	fig|6666666.326403.peg.1948	0.0618467	0.0823655	0.14		-3.60182	-2.8365	0.0560271	0.0229168	0.493698	57823.9	1.34355e+07	155383	107372	Amino Acids and Derivatives
186	SSU ribosomal protein S18p @ SSU ribosomal protein S18p, zinc-independent	fig|6666666.326403.peg.2790	1.41044	0.134066	0.073		-2.89898	-3.77596	0.912267	0.0497691	0.167475	8.15578e+07	5.46245e+07	5.66254e+06	3.94254e+06	Protein Metabolism
191	Fumarate hydratase class I, aerobic (EC 4.2.1.2)	fig|6666666.326403.peg.2324	0.0752615	0.09758	0.768		-3.35727	-0.380822	0.0997704	0.0481803	0.964556	1.20022e+06	1.77242e+07	1.45325e+06	1.38313e+07	Carbohydrates
192	CDP-diacylglycerol pyrophosphatase (EC 3.6.1.26)	fig|6666666.326403.peg.4450	#VALUE!	6.45161	8.555		2.68966	3.09677		0.0344568	0.0557236	327469	444388	5.37993e+06	8.73755e+06	Fatty Acids, Lipids, and Isoprenoids
195	Ferric enterobactin-binding periplasmic protein FepB (TC 3.A.1.14.2)	fig|6666666.326403.peg.5613	10.2041	9.00901	0.693		3.17137	-0.529073	0.052195	0.00952971	0.978878	1.72519e+07	1.25642e+06	1.62578e+07	1.2196e+06	Iron acquisition and metabolism
201	CopG protein	fig|6666666.326403.peg.4984	0.0687616	0.0870928	0.447		-3.5213	-1.16165	0.132871	0.0280275	0.94633	481856	1.12298e+07	1.01497e+06	4.6721e+06	Virulence, Disease and Defense
204	Galactose/methyl galactoside ABC transport system, ATP-binding protein MglA (EC 3.6.3.17)	fig|6666666.326403.peg.424	0.0838364	0.0801989	0.1		-3.64027	-3.32193	0.149385	0.0271594	0.295958	130048	1.49719e+07	136322	189269	Carbohydrates
213	LSU ribosomal protein L21p	fig|6666666.326403.peg.2616	1.56986	0.106112	0.058		-3.23634	-4.1078	0.871338	0.0198658	0.104735	1.40937e+08	8.26475e+07	7.72647e+06	4.90916e+06	Protein Metabolism
227	SSU ribosomal protein S17p (S11e)	fig|6666666.326403.peg.494	0.886525	0.0729714	0.052		-3.77653	-4.26534	0.990975	0.00966327	0.0789671	2.07823e+07	2.30711e+07	1.44287e+06	1.14344e+06	Protein Metabolism
231	Putrescine aminotransferase (EC 2.6.1.82)	fig|6666666.326403.peg.2510	2.14133	6.84932	4.793		2.77596	2.26093	0.586576	0.0231407	0.202299	2.55921e+06	444454	4.66219e+06	3.26465e+06	Amino Acids and Derivatives
243	Ferrichrome-iron receptor	fig|6666666.326403.peg.2139	9.17431	5.46448			2.45008	#VALUE!	0.0764522	0.0614847		1.42343e+06	43873.2	882982	9108.7	Iron acquisition and metabolism
258	Cobalt-precorrin-4 C11-methyltransferase (EC 2.1.1.133)	fig|6666666.326403.peg.4741	0.174034	0.0816793	0.047		-3.61389	-4.4112	0.510799	0.0200373	0.0605436	496029	1.13817e+07	779151	283495	Cofactors, Vitamins, Prosthetic Groups, Pigments
263	ABC-type hemin transport system, ATPase component	fig|6666666.326403.peg.4865	1.34409	7.46269	0.648		2.8997	-0.625934	0.81615	0.0189446	0.986164	464444	156993	3.02618e+06	130090	Iron acquisition and metabolism
271	3-hydroxyacyl-[acyl-carrier-protein] dehydratase, FabZ form (EC 4.2.1.59)	fig|6666666.326403.peg.1844	0.172354	0.056243	0.062		-4.15218	-4.01159	0.741967	0.0165919	0.116622	1.40778e+06	7.10017e+06	167638	129378	Fatty Acids, Lipids, and Isoprenoids
282	LSU ribosomal protein L31p @ LSU ribosomal protein L31p, zinc-dependent	fig|6666666.326403.peg.677	0.333	0.001	0.464		-9.96578	-1.1078	0.936287	1.13084e-16	0.954547	1.50883e+06	5.08563e+06		327498	Protein Metabolism
317	Succinate dehydrogenase hydrophobic membrane anchor protein	fig|6666666.326403.peg.5487	0.0988533	0.0662998	0.372		-3.91485	-1.42663	0.184064	0.0130234	0.924632	1.4968e+06	1.76527e+07	1.24916e+06	7.23892e+06	Respiration
330	FIG00732344: hypothetical protein	fig|6666666.326403.peg.2428	#VALUE!	1.57978	1.662		0.659723	0.73292		0.70282	0.780064	154497	144990	425445	430053	No_category
347	Phosphatase NagD predicted to act in N-acetylglucosamine utilization subsystem	fig|6666666.326403.peg.5533	0.0952381	0.001	0.268		-9.96578	-1.8997	0.438911	1.13084e-16	0.839237	37207.3	990178		118146	Carbohydrates
395	Ferric siderophore transport system, periplasmic binding protein TonB	fig|6666666.326403.peg.3669		1000			9.96578			1.13084e-16			36910.9	926264		Membrane Transport;Iron acquisition and metabolism
396	Phosphate transport system permease protein PstA (TC 3.A.1.7.1)	fig|6666666.326403.peg.590	#VALUE!	1.21359	1.537		0.279284	0.620117		0.85577	0.807849	102267	105929	94116.8	244729	Phosphorus Metabolism
416	Predicted regulator of STY3230 transporter operon	fig|6666666.326403.peg.4523	0.083626	0.001	0.114		-9.96578	-3.13289	0.505972	1.41477e-05	0.371367	93077.1	1.62053e+06	31475.6	139867	No_category
431	L,D-transpeptidase YcfS	fig|6666666.326403.peg.5342	1.74825	0.001	3.252		-9.96578	1.70133	0.754177	1.13084e-16	0.357458	45923.9	26288.8		85482.8	Cell Wall and Capsule
		total
		sign
		P+Al+
		P-Al+
		P-Al-
		Todas
		P-
		Al+

## Sheet: Resumen 
	Number of total identified proteins			en el tto con respecto al control																								Proteins differentially expressed in P- Al+
				198								RJAl6								RCJ4								198								RJAl6								RCJ4
	198	RJAl6	RCJ4	Upregulated			Downregulated					Upregulated			Downregulated					Upregulated			Downregulated					Upregulated			Downregulated					Upregulated			Downregulated					Upregulated			Downregulated
Subsystems				Present	Up	Total Up	Absent	Down	total down	Total	%	Present	Up	total up	Absent	Down	total down	Total	%	Present	Up	total up	Absent	Down	total down	Total	%	Present	Up	total up	Absent	Down	total down	Total	%	Present	Up	total up	Absent	Down	Total down		%	Present	Up		Absent	Down
Amino Acids and Derivatives	211	214	224			0	8		8	8	3.79147	5	2	7	1	3	4	11	5.14019			0	15	5	20	20	8.92857			0	6	6	12	12	5.6872	7		7	17	1	18	25	11.6822	1	3	4	8	6	14
Carbohydrates	247	225	346			0	8	1	9	9	3.64372	3	8	11	4	7	11	22	9.77778	2		2	15	16	31	33	9.53757	2	3	5	6	6	12	17	6.88259	6	3	9	12	1	13	22	9.77778	3	5	8	11	14	25
Cell Division and Cell Cycle	29	19	30			0	3		3	3	10.3448			0			0	0	0			0	3	3	6	6	20			0	2		2	2	6.89655			0	1		1	1	5.26316	1		1	1		1
Cell Wall and Capsule	107	100	128			0	5		5	5	4.6729			0	2	4	6	6	6			0	13	3	16	16	12.5			0	1		1	1	0.934579	1		1	11	2	13	14	14			0	10	1	11
Cofactors, Vitamins, Prosthetic Groups, Pigments	136	116	163	1		1	11		11	12	8.82353		1	1		2	2	3	2.58621			0	25	6	31	31	19.0184		1	1	2		2	3	2.20588	2	2	4	3		3	7	6.03448		2	2	12	4	16
DNA Metabolism	61	47	76			0	7		7	7	11.4754			0			0	0	0			0	9	4	13	13	17.1053			0	3	1	4	4	6.55738		1	1	1		1	2	4.25532			0	4		4
Dormancy and Sporulation	2	2	2			0			0	0	0			0			0	0	0			0		1	1	1	50			0			0	0	0			0	1		1	1	50			0			0
Fatty Acids, Lipids, and Isoprenoids	53	51	60			0	3		3	3	5.66038		5	5	1	2	3	8	15.6863			0	6	4	10	10	16.6667		1	1	2		2	3	5.66038			0	4		4	4	7.84314	1	2	3	2	2	4
Iron acquisition and metabolism	28	34	48	3	5	8			0	8	28.5714	2	11	13		2	2	15	44.1176	4	21	25			0	25	52.0833	3	9	12		1	1	13	46.4286	4	6	10	1		1	11	32.3529	5	26	31			0
Membrane Transport	82	93	84		5	5	2		2	7	8.53659	3	3	6	2	4	6	12	12.9032	1	5	6	12	4	16	22	26.1905	1	4	5	1	2	3	8	9.7561	5	4	9	8	1	9	18	19.3548	2	6	8	5	3	8
Metabolism of Aromatic Compounds	11	21	22			0			0	0	0		1	1		1	1	2	9.52381	1		1	1		1	2	9.09091			0	2		2	2	18.1818			0			0	0	0	1		1	2		2
Miscellaneous	28	27	39			0	2		2	2	7.14286	1		1		4	4	5	18.5185			0	3	1	4	4	10.2564			0	2		2	2	7.14286	1		1	4	1	5	6	22.2222			0	1		1
Motility and Chemotaxis	41	28	11		2	2	2		2	4	9.7561	3	1	4			0	4	14.2857			0			0	0	0		1	1			0	1	2.43902	2	1	3	4	1	5	8	28.5714			0			0
Nitrogen Metabolism	19	14	19			0	3		3	3	15.7895			0			0	0	0			0	3	1	4	4	21.0526			0	2		2	2	10.5263			0	2		2	2	14.2857			0	1	2	3
No_category	691	685	840	5	1	6	59	2	61	67	9.69609	6	12	18	19	30	49	67	9.78102	7	10	17	100	16	116	133	15.8333	6	10	16	27		27	43	6.22287	12	9	21	60	18	78	99	14.4526	9	16	25	54	9	63
Nucleosides and Nucleotides	75	66	82			0	2		2	2	2.66667	3		3	1	2	3	6	9.09091	1		1	7	5	12	13	15.8537			0	1		1	1	1.33333	4		4	4		4	8	12.1212	1		1	1	1	2
Phages, Prophages, Transposable elements, Plasmids	1	1	1			0			0	0	0			0			0	0	0			0			0	0	0			0			0	0	0			0			0	0	0			0			0
Phosphorus Metabolism	31	35	32			0	4		4	4	12.9032	2		2		1	1	3	8.57143			0	5	3	8	8	25	5	4	9	1		1	10	32.2581	8	3	11	1		1	12	34.2857	1	6	7	3	1	4
Potassium metabolism	12	14	15			0	3		3	3	25			0		1	1	1	7.14286			0	3	1	4	4	26.6667			0	1		1	1	8.33333			0	4		4	4	28.5714			0	3	1	4
Protein Metabolism	176	144	191		1	1	6		6	7	3.97727		2	2	3	9	12	14	9.72222		2	2	9	13	22	24	12.5654	1		1	4		4	5	2.84091			0	5	3	8	8	5.55556			0	4	14	18
Regulation and Cell signaling	75	44	81			0	10		10	10	13.3333	1		1	1		1	2	4.54545			0	19	3	22	22	27.1605			0	3		3	3	4	1		1	6		6	7	15.9091	1		1	10	1	11
Respiration	63	63	68			0	5		5	5	7.93651			0	4	8	12	12	19.0476			0	10	7	17	17	25			0	2	3	5	5	7.93651			0	8	3	11	11	17.4603			0	3	8	11
RNA Metabolism	112	72	122			0	10		10	10	8.92857	1		1	2		2	3	4.16667			0	15	3	18	18	14.7541			0	2		2	2	1.78571	1		1	6		6	7	9.72222			0	7	2	9
Secondary Metabolism	4	3	4			0			0	0	0			0			0	0	0			0			0	0	0			0			0	0	0			0			0	0	0			0			0
Stress Response	106	98	114		1	1	6	1	7	8	7.54717	1		1		13	13	14	14.2857			0	14	6	20	20	17.5439		2	2	4	3	7	9	8.49057	4		4	5	2	7	11	11.2245			0	4	5	9
Sulfur Metabolism	34	25	36			0	5		5	5	14.7059			0		1	1	1	4			0	2		2	2	5.55556			0	2		2	2	5.88235			0	1		1	1	4			0	1		1
Virulence	75	59	76			0	8		8	8	10.6667			0	2	4	6	6	10.1695		2	2	11	7	18	20	26.3158		1	1	4	2	6	7	9.33333	1		1	6	5	11	12	20.339		3	3	5	7	12
Total number of proteins identified	2176	2005	2202	9	15	24	172	4	176	200	9.19118	31	46	77	42	98	140	217	10.8229	16	40	56	300	112	412	468	21.2534	18	36	54	80	24	104	158	7.26103	59	29	88	175	38	213	301	15.0125	26	69	95	152	81	233
				37.5	62.5	12	97.7273	2.27273	88			40.2597	59.7403	35.4839	30	70	64.5161			28.5714	71.4286	11.9658	72.8155	27.1845	88.0342			33.3333	66.6667	34.1772	76.9231	23.0769	65.8228			67.0455	32.9545	29.2359	82.1596	17.8404	70.7641			27.3684	72.6316	28.9634	65.2361	34.7639	71.0366
* (Several proteins can be categorized into more than one subsystem)
[truncated: 26 more columns]

## Sheet: Resumen paper 
				Number of total identified proteins				Number of differentially expressed proteins in P+ Al+									Number of differentially expressed proteins in P- Al+									Number of differentially expressed proteins in P- Al-
				198	RJAl6	RCJ4		198			RJAl6			RCJ4			198			RJAl6			RCJ4			198			RJAl6			RCJ4
			Subsystems					Up	Down		Up	Down		Up	Down		Up	Down		Up	Down		Up	Down		Up	Down		Up	Down		Up	Down
			Amino Acids and Derivatives	211	214	224		0	8		7	4		0	20		0	12		7	18		4	14		0	10		9	17		3	11
			Carbohydrates	247	225	346		0	9		11	11		2	31		5	12		9	13		8	25		3	10		12	13		6	19
			Cell Division and Cell Cycle	29	19	30		0	3		0	0		0	6		0	2		0	1		1	1		0	6		0	1		1	2
			Cell Wall and Capsule	107	100	128		0	5		0	6		0	16		0	1		1	13		0	11		0	5		1	12		0	12
			Cofactors, Vitamins, Prosthetic Groups, Pigments	136	116	163		1	11		1	2		0	31		1	2		4	3		2	16		0	6		3	5		2	14
			DNA Metabolism	61	47	76		0	7		0	0		0	13		0	4		1	1		0	4		0	6		1	1		0	8
			Dormancy and Sporulation	2	2	2		0	0		0	0		0	1		0	0		0	1		0	0		0	0		0	1		0	0
			Fatty Acids, Lipids, and Isoprenoids	53	51	60		0	3		5	3		0	10		1	2		0	4		3	4		0	5		1	5		2	3				198
			Iron acquisition and metabolism	28	34	48		8	0		13	2		25	0		12	1		10	1		31	0		0	2		2	3		2	5				28.5714	38.2353	52.0833
			Membrane Transport	82	93	84		5	2		6	6		6	16		5	3		9	9		8	8		2	5		12	11		1	7
			Metabolism of Aromatic Compounds	11	21	22		0	0		1	1		1	1		0	2		0	0		1	2		0	3		0	1		2	2
			Miscellaneous	28	27	39		0	2		1	4		0	4		0	2		1	5		0	1		0	2		1	4		0	2
			Motility and Chemotaxis	41	28	11		2	2		4	0		0	0		1	0		3	5		0	0		0	3		2	4		0	0
			Nitrogen Metabolism	19	14	19		0	3		0	0		0	4		0	2		0	2		0	3		0	2		0	2		0	1
			Nucleosides and Nucleotides	75	66	82		0	2		3	3		1	12		0	1		4	4		1	2		0	2		0	4		0	1
			Phages, Prophages, Transposable elements, Plasmids	1	1	1		0	0		0	0		0	0		0	0		0	0		0	0		0	0		0	0		0	0
			Phosphorus Metabolism	31	35	32		0	4		2	1		0	8		9	1		11	1		7	4		7	1		12	2		7	3
			Potassium metabolism	12	14	15		0	3		0	1		0	4		0	1		0	4		0	4		0	1		0	5		0	3
			Protein Metabolism	176	144	191		1	6		2	12		2	22		1	4		0	8		0	18		1	33		0	10		0	23
			Regulation and Cell signaling	75	44	81		0	10		1	1		0	22		0	3		1	6		1	11		0	11		1	5		1	13
			Respiration	63	63	68		0	5		0	12		0	17		0	5		0	11		0	11		0	2		0	10		0	7
			RNA Metabolism	112	72	122		0	10		1	2		0	18		0	2		1	6		0	9		0	13		1	8		0	12
			Secondary Metabolism	4	3	4		0	0		0	0		0	0		0	0		0	0		0	0		0	0		1	0		0	0
			Stress Response	106	98	114		1	7		1	13		0	20		2	7		4	7		0	9		0	7		4	5		0	7
			Sulfur Metabolism	34	25	36		0	5		0	1		0	2		0	2		0	1		0	1		0	4		0	2		1	2
			Virulence	75	59	76		0	8		0	6		2	18		1	6		1	11		3	12		0	14		1	12		2	9
			Total categorized proteins	1819	1615	2074		18	115	0	59	91	0	39	296	0	38	77	0	67	135	0	70	170	0	13	153	0	64	143	0	30	166	0	0
			Uncategorized proteins	691	685	840		6	61		18	49		17	116		16	27		21	78		25	63		4	69		22	91		16	68
			Total proteins identified	2176	2005	2202		24	176	0	77	140	0	56	412	0	54	104	0	88	213	0	95	233	0	17	222	0	86	234	0	46	234
			* (Several proteins can be categorized into more than one subsystem)
								33.3333			16.8831			44.6429
				Number of total identified proteins				Number of differentially expressed proteins in P+ Al+									Number of differentially expressed proteins in P- Al+									Number of differentially expressed proteins in P- Al-
				198	RJAl6	RCJ4		198			RJAl6			RCJ4			198			RJAl6			RCJ4			198			RJAl6			RCJ4
			Subsystems					Up	Down		Up	Down		Up	Down		Up	Down		Up	Down		Up	Down		Up	Down		Up	Down		Up	Down
			Amino Acids and Derivatives	9.69669	10.6733	10.1726		0	3.79147	0	3.27103	1.86916	0	0	8.92857	0	0	5.6872	0	3.27103	8.41121	0	1.78571	6.25	0	0	4.73934	0	4.20561	7.94393	0	1.33929	4.91071	0	0
			Carbohydrates	11.3511	11.2219	15.713		0	3.64372	0	4.88889	4.88889	0	0.578035	8.95954	0	2.02429	4.8583	0	4	5.77778	0	2.31214	7.22543	0	1.21457	4.04858	0	5.33333	5.77778	0	1.7341	5.49133
			Cell Division and Cell Cycle	1.33272	0.947631	1.3624		0	10.3448	0	0	0	0	0	20	0	0	6.89655	0	0	5.26316	0	3.33333	3.33333	0	0	20.6897	0	0	5.26316	0	3.33333	6.66667
			Cell Wall and Capsule	4.91728	4.98753	5.8129		0	4.6729	0	0	6	0	0	12.5	0	0	0.934579	0	1	13	0	0	8.59375	0	0	4.6729	0	1	12	0	0	9.375
			Cofactors, Vitamins, Prosthetic Groups, Pigments	6.25	5.78554	7.40236		0.735294	8.08824	0	0.862069	1.72414	0	0	19.0184	0	0.735294	1.47059	0	3.44828	2.58621	0	1.22699	9.81595	0	0	4.41176	0	2.58621	4.31034	0	1.22699	8.58896
			DNA Metabolism	2.80331	2.34414	3.45141		0	11.4754	0	0	0	0	0	17.1053	0	0	6.55738	0	2.12766	2.12766	0	0	5.26316	0	0	9.83607	0	2.12766	2.12766	0	0	10.5263
			Dormancy and Sporulation	0.0919118	0.0997506	0.0908265		0	0	0	0	0	0	0	50	0	0	0	0	0	50	0	0	0	0	0	0	0	0	50	0	0	0
			Fatty Acids, Lipids, and Isoprenoids	2.43566	2.54364	2.7248		0	5.66038	0	9.80392	5.88235	0	0	16.6667	0	1.88679	3.77358	0	0	7.84314	0	5	6.66667	0	0	9.43396	0	1.96078	9.80392	0	3.33333	5
			Iron acquisition and metabolism	1.28676	1.69576	2.17984		28.5714	0	0	38.2353	5.88235	0	52.0833	0	0	42.8571	3.57143	0	29.4118	2.94118	0	64.5833	0	0	0	7.14286	0	5.88235	8.82353	0	4.16667	10.4167
			Membrane Transport	3.76838	4.6384	3.81471		6.09756	2.43902	0	6.45161	6.45161	0	7.14286	19.0476	0	6.09756	3.65854	0	9.67742	9.67742	0	9.52381	9.52381	0	2.43902	6.09756	0	12.9032	11.828	0	1.19048	8.33333
			Metabolism of Aromatic Compounds	0.505515	1.04738	0.999092		0	0	0	4.7619	4.7619	0	4.54545	4.54545	0	0	18.1818	0	0	0	0	4.54545	9.09091	0	0	27.2727	0	0	4.7619	0	9.09091	9.09091
			Miscellaneous	1.28676	1.34663	1.77112		0	7.14286	0	3.7037	14.8148	0	0	10.2564	0	0	7.14286	0	3.7037	18.5185	0	0	2.5641	0	0	7.14286	0	3.7037	14.8148	0	0	5.12821
			Motility and Chemotaxis	1.88419	1.39651	0.499546		4.87805	4.87805	0	14.2857	0	0	0	0	0	2.43902	0	0	10.7143	17.8571	0	0	0	0	0	7.31707	0	7.14286	14.2857	0	0	0
			Nitrogen Metabolism	0.873162	0.698254	0.862852		0	15.7895	0	0	0	0	0	21.0526	0	0	10.5263	0	0	14.2857	0	0	15.7895	0	0	10.5263	0	0	14.2857	0	0	5.26316
			Nucleosides and Nucleotides	3.44669	3.29177	3.72389		0	2.66667	0	4.54545	4.54545	0	1.21951	14.6341	0	0	1.33333	0	6.06061	6.06061	0	1.21951	2.43902	0	0	2.66667	0	0	6.06061	0	0	1.21951
			Phages, Prophages, Transposable elements, Plasmids	0.0459559	0.0498753	0.0454133		0	0	0	0	0	0	0	0	0	0	0	0	0	0	0	0	0	0	0	0	0	0	0	0	0	0
			Phosphorus Metabolism	1.42463	1.74564	1.45322		0	12.9032	0	5.71429	2.85714	0	0	25	0	29.0323	3.22581	0	31.4286	2.85714	0	21.875	12.5	0	22.5806	3.22581	0	34.2857	5.71429	0	21.875	9.375
			Potassium metabolism	0.551471	0.698254	0.681199		0	25	0	0	7.14286	0	0	26.6667	0	0	8.33333	0	0	28.5714	0	0	26.6667	0	0	8.33333	0	0	35.7143	0	0	20
			Protein Metabolism	8.08824	7.18204	8.67393		0.568182	3.40909	0	1.38889	8.33333	0	1.04712	11.5183	0	0.568182	2.27273	0	0	5.55556	0	0	9.42408	0	0.568182	18.75	0	0	6.94444	0	0	12.0419
			Regulation and Cell signaling	3.44669	2.19451	3.67847		0	13.3333	0	2.27273	2.27273	0	0	27.1605	0	0	4	0	2.27273	13.6364	0	1.23457	13.5802	0	0	14.6667	0	2.27273	11.3636	0	1.23457	16.0494
			Respiration	2.89522	3.14214	3.0881		0	7.93651	0	0	19.0476	0	0	25	0	0	7.93651	0	0	17.4603	0	0	16.1765	0	0	3.1746	0	0	15.873	0	0	10.2941
			RNA Metabolism	5.14706	3.59102	5.54042		0	8.92857	0	1.38889	2.77778	0	0	14.7541	0	0	1.78571	0	1.38889	8.33333	0	0	7.37705	0	0	11.6071	0	1.38889	11.1111	0	0	9.83607
			Secondary Metabolism	0.183824	0.149626	0.181653		0	0	0	0	0	0	0	0	0	0	0	0	0	0	0	0	0	0	0	0	0	33.3333	0	0	0	0
			Stress Response	4.87132	4.88778	5.17711		0.943396	6.60377	0	1.02041	13.2653	0	0	17.5439	0	1.88679	6.60377	0	4.08163	7.14286	0	0	7.89474	0	0	6.60377	0	4.08163	5.10204	0	0	6.14035
			Sulfur Metabolism	1.5625	1.24688	1.63488		0	14.7059	0	0	4	0	0	5.55556	0	0	5.88235	0	0	4	0	0	2.77778	0	0	11.7647	0	0	8	0	2.77778	5.55556
			Virulence	3.44669	2.94264	3.45141		0	10.6667	0	0	10.1695	0	2.63158	23.6842	0	1.33333	8	0	1.69492	18.6441	0	3.94737	15.7895	0	0	18.6667	0	1.69492	20.339	0	2.63158	11.8421
			Total categorized proteins	83.5938	80.5486	94.1871		0.989555	6.32216		3.65325	5.63467	0	1.88042	14.2719	0	2.08906	4.2331	0	4.14861	8.35913	0	3.37512	8.19672	0	0.714678	8.41121	0	3.96285	8.85449	0	1.44648	8.00386
			Uncategorized proteins	31.7555	34.1646	38.1471		0.868307	8.82779	0	2.62774	7.15328	0	2.02381	13.8095	0	2.31548	3.90738	0	3.06569	11.3869	0	2.97619	7.5	0	0.578871	9.98553	0	3.21168	13.2847	0	1.90476	8.09524
			Total proteins identified	100	100	100		1.10294	8.08824		3.8404	6.98254	0	2.54314	18.7103	0	2.48162	4.77941	0	4.38903	10.6234	0	4.31426	10.5813	0	0.78125	10.2022	0	4.28928	11.6708	0	2.08901	10.6267
								24	202		72	142		54	411		56	111		92	222		95	229		20	240		94	253		45	237
				Number of total identified proteins				Number of differentially expressed proteins in P+ Al+									Number of differentially expressed proteins in P- Al+									Number of differentially expressed proteins in P- Al-
				198	RJAl6	RCJ4		198			RJAl6			RCJ4			198			RJAl6			RCJ4			198			RJAl6			RCJ4
			Subsystems					Up	Down		Up	Down		Up	Down		Up	Down		Up	Down		Up	Down		Up	Down		Up	Down		Up	Down
			Amino Acids and Derivatives	9.69669	10.6733	10.1726		0	3.9604		9.72222	2.8169		0	4.86618		0	10.8108		7.6087	8.10811		4.21053	6.11354		0	4.16667		9.57447	6.71937		6.66667	4.64135
			Carbohydrates	11.3511	11.2219	15.713		0	4.45545		15.2778	7.74648		3.7037	7.54258		8.92857	10.8108		9.78261	5.85586		8.42105	10.917		15	4.16667		12.766	5.13834		13.3333	8.01688
			Cell Division and Cell Cycle	1.33272	0.947631	1.3624		0	1.48515		0	0		0	1.45985		0	1.8018		0	0.45045		1.05263	0.436681		0	2.5		0	0.395257		2.22222	0.843882
			Cell Wall and Capsule	4.91728	4.98753	5.8129		0	2.47525		0	4.22535		0	3.89294		0	0.900901		1.08696	5.85586		0	4.80349		0	2.08333		1.06383	4.74308		0	5.06329
			Cofactors, Vitamins, Prosthetic Groups, Pigments	6.25	5.78554	7.40236		4.16667	5.44554		1.38889	1.40845		0	7.54258		1.78571	1.8018		4.34783	1.35135		2.10526	6.9869		0	2.5		3.19149	1.97628		4.44444	5.90717
			DNA Metabolism	2.80331	2.34414	3.45141		0	3.46535		0	0		0	3.16302		0	3.6036		1.08696	0.45045		0	1.74672		0	2.5		1.06383	0.395257		0	3.37553
			Dormancy and Sporulation	0.0919118	0.0997506	0.0908265		0	0		0	0		0	0.243309		0	0		0	0.45045		0	0		0	0		0	0.395257		0	0
			Fatty Acids, Lipids, and Isoprenoids	2.43566	2.54364	2.7248		0	1.48515		6.94444	2.11268		0	2.43309		1.78571	1.8018		0	1.8018		3.15789	1.74672		0	2.08333		1.06383	1.97628		4.44444	1.26582
			Iron acquisition and metabolism	1.28676	1.69576	2.17984		33.3333	0		18.0556	1.40845		46.2963	0		21.4286	0.900901		10.8696	0.45045		32.6316	0		0	0.833333		2.12766	1.18577		4.44444	2.1097
			Membrane Transport	3.76838	4.6384	3.81471		20.8333	0.990099		8.33333	4.22535		11.1111	3.89294		8.92857	2.7027		9.78261	4.05405		8.42105	3.49345		10	2.08333		12.766	4.34783		2.22222	2.95359
			Metabolism of Aromatic Compounds	0.505515	1.04738	0.999092		0	0		1.38889	0.704225		1.85185	0.243309		0	1.8018		0	0		1.05263	0.873362		0	1.25		0	0.395257		4.44444	0.843882
			Miscellaneous	1.28676	1.34663	1.77112		0	0.990099		1.38889	2.8169		0	0.973236		0	1.8018		1.08696	2.25225		0	0.436681		0	0.833333		1.06383	1.58103		0	0.843882
			Motility and Chemotaxis	1.88419	1.39651	0.499546		8.33333	0.990099		5.55556	0		0	0		1.78571	0		3.26087	2.25225		0	0		0	1.25		2.12766	1.58103		0	0
			Nitrogen Metabolism	0.873162	0.698254	0.862852		0	1.48515		0	0		0	0.973236		0	1.8018		0	0.900901		0	1.31004		0	0.833333		0	0.790514		0	0.421941
			Nucleosides and Nucleotides	3.44669	3.29177	3.72389		0	0.990099		4.16667	2.11268		1.85185	2.91971		0	0.900901		4.34783	1.8018		1.05263	0.873362		0	0.833333		0	1.58103		0	0.421941						capcidad tampon
			Phages, Prophages, Transposable elements, Plasmids	0.0459559	0.0498753	0.0454133		0	0		0	0		0	0		0	0		0	0		0	0		0	0		0	0		0	0						30 mg kg de P	aplicar por lo menos unos
			Phosphorus Metabolism	1.42463	1.74564	1.45322		0	1.9802		2.77778	0.704225		0	1.94647		16.0714	0.900901		11.9565	0.45045		7.36842	1.74672		35	0.416667		12.766	0.790514		15.5556	1.26582
			Potassium metabolism	0.551471	0.698254	0.681199		0	1.48515		0	0.704225		0	0.973236		0	0.900901		0	1.8018		0	1.74672		0	0.416667		0	1.97628		0	1.26582
			Protein Metabolism	8.08824	7.18204	8.67393		4.16667	2.9703		2.77778	8.4507		3.7037	5.3528		1.78571	3.6036		0	3.6036		0	7.86026		5	13.75		0	3.95257		0	9.70464
			Regulation and Cell signaling	3.44669	2.19451	3.67847		0	4.9505		1.38889	0.704225		0	5.3528		0	2.7027		1.08696	2.7027		1.05263	4.80349		0	4.58333		1.06383	1.97628		2.22222	5.48523
			Respiration	2.89522	3.14214	3.0881		0	2.47525		0	8.4507		0	4.13625		0	4.5045		0	4.95495		0	4.80349		0	0.833333		0	3.95257		0	2.95359
			RNA Metabolism	5.14706	3.59102	5.54042		0	4.9505		1.38889	1.40845		0	4.37956		0	1.8018		1.08696	2.7027		0	3.93013		0	5.41667		1.06383	3.16206		0	5.06329
			Secondary Metabolism	0.183824	0.149626	0.181653		0	0		0	0		0	0		0	0		0	0		0	0		0	0		1.06383	0		0	0
			Stress Response	4.87132	4.88778	5.17711		4.16667	3.46535		1.38889	9.15493		0	4.86618		3.57143	6.30631		4.34783	3.15315		0	3.93013		0	2.91667		4.25532	1.97628		0	2.95359
			Sulfur Metabolism	1.5625	1.24688	1.63488		0	2.47525		0	0.704225		0	0.486618		0	1.8018		0	0.45045		0	0.436681		0	1.66667		0	0.790514		2.22222	0.843882
			Virulence	3.44669	2.94264	3.45141		0	3.9604		0	4.22535		3.7037	4.37956		1.78571	5.40541		1.08696	4.95495		3.15789	5.24017		0	5.83333		1.06383	4.74308		4.44444	3.79747
			Total categorized proteins	83.5938	80.5486	94.1871		75	56.9307		81.9444	64.0845		72.2222	72.0195		67.8571	69.3694		72.8261	60.8108		73.6842	74.2358		65	63.75		68.0851	56.5217		66.6667	70.0422
			Uncategorized proteins	31.7555	34.1646	38.1471		25	30.198		25	34.507		31.4815	28.2238		28.5714	24.3243		22.8261	35.1351		26.3158	27.5109		20	28.75		23.4043	35.9684		35.5556	28.692
			Total proteins identified	100	100	100		100	87.1287		106.944	98.5915		103.704	100.243		96.4286	93.6937		95.6522	95.9459		100	101.747		85	92.5		91.4894	92.4901		102.222	98.7342

## Sheet: P+Al+ sign
7 common elements in "198", "RJAl6" and "RCJ4":	43 common elements in "198" and "RCJ4":	11 common elements in "198" and "RJAl6":	38 common elements in "RJAl6" and "RCJ4":	110 elements included exclusively in "198":	121 elements included exclusively in "RJAl6":	310 elements included exclusively in "RCJ4":
Ferrichrome-iron receptor	Translation initiation factor 3	Hypothetical ABC transport system, periplasmic component	Non-specific DNA-binding protein Dps / Iron-binding ferritin-like antioxidant protein / Ferroxidase (EC 1.16.3.1)	TonB-dependent receptor; Outer membrane receptor for ferrienterochelin and colicins	Succinyl-CoA ligase [ADP-forming] beta chain (EC 6.2.1.5)	Alcohol dehydrogenase (EC 1.1.1.1); Acetaldehyde dehydrogenase (EC 1.2.1.10)
hypothetical protein	probable copper-binding protein	Cyclopropane-fatty-acyl-phospholipid synthase (EC 2.1.1.79)	Maltodextrin phosphorylase (EC 2.4.1.1)	Fumarate hydratase class I, anaerobic (EC 4.2.1.2)	Fumarate hydratase class II (EC 4.2.1.2)	Colicin I receptor precursor
Isochorismatase (EC 3.3.2.1) [enterobactin] siderophore / Apo-aryl carrier domain of EntB	Potassium efflux system KefA protein / Small-conductance mechanosensitive channel	Sensor protein PhoQ (EC 2.7.13.3)	Ribose-phosphate pyrophosphokinase (EC 2.7.6.1)	Chemotaxis response regulator protein-glutamate methylesterase CheB (EC 3.1.1.61)	Glucans biosynthesis protein G precursor	Putative ABC transporter, periplasmmic iron binding protein precursor
Periplasmic hemin-binding protein	RND efflux system, inner membrane transporter CmeB	3-oxoacyl-[acyl-carrier protein] reductase (EC 1.1.1.100)	Ferrous iron transport periplasmic protein EfeO, contains peptidase-M75 domain and (frequently) cupredoxin-like domain	Superoxide dismutase [Cu-Zn] precursor (EC 1.15.1.1)	Succinyl-CoA ligase [ADP-forming] alpha chain (EC 6.2.1.5)	iron aquisition outermembrane yersiniabactin receptor (FyuA,Psn,pesticin receptor)
SSU ribosomal protein S19p (S15e)	Ubiquinone biosynthesis monooxygenase UbiB	3-ketoacyl-CoA thiolase (EC 2.3.1.16) @ Acetyl-CoA acetyltransferase (EC 2.3.1.9)	D-3-phosphoglycerate dehydrogenase (EC 1.1.1.95)	Carbon starvation protein A paralog	Ferric vulnibactin receptor VuuA	Threonyl-tRNA synthetase (EC 6.1.1.3)
TonB-dependent hemin , ferrichrome receptor	Putative OMR family iron-siderophore receptor precursor	Flagellar hook-associated protein FliD	Iron(III) dicitrate transport protein FecA	Aerobactin siderophore receptor IutA @ TonB-dependent siderophore receptor	Flagellar biosynthesis protein FliC	ClpB protein
TonB-dependent receptor; Outer membrane receptor for ferric enterobactin and colicins B, D	Riboflavin kinase (EC 2.7.1.26) / FMN adenylyltransferase (EC 2.7.7.2)	Citrate lyase beta chain (EC 4.1.3.6)	ATP-dependent protease La (EC 3.4.21.53) Type I	Flagellar hook-associated protein FlgK	Acetyl-coenzyme A synthetase (EC 6.2.1.1)	Dihydrolipoamide acetyltransferase component of pyruvate dehydrogenase complex (EC 2.3.1.12)
	Nitrate/nitrite transporter	Citrate Succinate antiporter (TC 2.A.47.3.2)	Polyphosphate kinase (EC 2.7.4.1)	FIG00638892: hypothetical protein	Cytosol aminopeptidase PepA (EC 3.4.11.1)	UDP-glucuronic acid oxidase (UDP-4-keto-hexauronic acid decarboxylating) (EC 1.1.1.305) / UDP-4-amino-4-deoxy-L-arabinose formyltransferase (EC 2.1.2.13)
	Putative membrane protein	FIG004453: protein YceG like	FIG00731341: hypothetical protein	Protein yciF	Succinylornithine transaminase (EC 2.6.1.81)	Tricarboxylate transport protein TctC
	Transcriptional regulator of D-allose utilization, RpiR family	NADH-ubiquinone oxidoreductase chain M (EC 1.6.5.3)	Possible membrane protein	Protein involved in catabolism of external DNA	FKBP-type peptidyl-prolyl cis-trans isomerase FkpA precursor (EC 5.2.1.8)	Fumarate hydratase class I, aerobic (EC 4.2.1.2)
	Ferrochelatase, protoheme ferro-lyase (EC 4.99.1.1)	FIG00553873: hypothetical protein	Cytochrome d ubiquinol oxidase subunit I (EC 1.10.3.-)	Ribonucleotide reductase of class III (anaerobic), large subunit (EC 1.17.4.2)	3-phytase precursor (EC 3.1.3.8)	Protein export cytoplasm protein SecA ATPase RNA helicase (TC 3.A.5.1.1)
	D-Glucosaminate-6-phosphate ammonia-lyase (EC 4.3.1.-)		Aerobactin siderophore receptor IutA	PhnG protein	Aldehyde dehydrogenase (EC 1.2.1.3)	Glucose-6-phosphate 1-dehydrogenase (EC 1.1.1.49)
	Transcriptional regulator SlmA, TetR family		Superoxide dismutase [Fe] (EC 1.15.1.1)	Glycerol dehydrogenase (EC 1.1.1.6)	L-sorbosone dehydrogenase	Multicopper oxidase
	FOG: GGDEF domain		Translation initiation factor 2	Glutamate synthase [NADPH] small chain (EC 1.4.1.13)	Quinate/shikimate dehydrogenase [Pyrroloquinoline-quinone] (EC 1.1.99.25)	Ferric iron ABC transporter, iron-binding protein
	diguanylate cyclase/phosphodiesterase (GGDEF & EAL domains) with PAS/PAC sensor(s)		Lead, cadmium, zinc and mercury transporting ATPase (EC 3.6.3.3) (EC 3.6.3.5); Copper-translocating P-type ATPase (EC 3.6.3.4)	NADH dehydrogenase (EC 1.6.99.3)	Vitamin B12 ABC transporter, B12-binding component BtuF	GTP-binding protein TypA/BipA
	Nucleoside-diphosphate-sugar epimerases		Lipoprotein NlpD	Adenylate cyclase (EC 4.6.1.1)	Methyl parathion hydrolase	Pyruvate kinase (EC 2.7.1.40)
	Transcription elongation factor GreB		Uncharacterized protein YtfN	Predicted glutamine amidotransferase	Protein ytfJ precursor	Cytochrome O ubiquinol oxidase subunit II (EC 1.10.3.-)
	Phosphogluconate repressor HexR, RpiR family		Ferrous iron transport peroxidase EfeB	Glutathione-regulated potassium-efflux system protein KefC	Uncharacterized protein ImpD	Ribonucleotide reductase of class Ia (aerobic), alpha subunit (EC 1.17.4.1)
	Transcriptional regulatory protein RstA		Uncharacterized protein YhjG	2,3-dihydroxybenzoate-AMP ligase (EC 2.7.7.58) [enterobactin] siderophore	Ferric hydroxamate outer membrane receptor FhuA	NAD(P) transhydrogenase alpha subunit (EC 1.6.1.2)
	Cystine ABC transporter, ATP-binding protein		Cytochrome d ubiquinol oxidase subunit II (EC 1.10.3.-)	DNA-3-methyladenine glycosylase (EC 3.2.2.20)	3-oxoacyl-[acyl-carrier-protein] synthase, KASI (EC 2.3.1.41)	Respiratory nitrate reductase alpha chain (EC 1.7.99.4)
	Putrescine transport ATP-binding protein PotA (TC 3.A.1.11.1)		DamX, an inner membrane protein involved in bile resistance	Cell division protein FtsI [Peptidoglycan synthetase] (EC 2.4.1.129)	Proteinase inhibitor I11, ecotin precursor	Solute-binding periplasmic protein of iron/siderophore ABC transporter
	DNA primase (EC 2.7.7.-)		Putative uncharacterized protein ydbH	Ribosomal large subunit pseudouridine synthase F (EC 4.2.1.70)	FIG00809136: hypothetical protein	Cobalt-zinc-cadmium resistance protein CzcA; Cation efflux system protein CusA
	Glycine cleavage system transcriptional activator GcvA		Ribonucleotide reductase of class Ib (aerobic), beta subunit (EC 1.17.4.1)	Catalyzes the cleavage of p-aminobenzoyl-glutamate to p-aminobenzoate and glutamate, subunit B	HtrA protease/chaperone protein	Fructose-1,6-bisphosphatase, type I (EC 3.1.3.11)
	L-aspartate oxidase (EC 1.4.3.16)		Chaperone protein DnaJ	Polymyxin resistance protein ArnC, glycosyl transferase (EC 2.4.-.-)	Cyclic di-GMP binding protein precursor	Cell division protein FtsH (EC 3.4.24.-)
	Phage T7 exclusion protein		Apolipoprotein N-acyltransferase (EC 2.3.1.-) / Copper homeostasis protein CutE	Lipopolysaccharide biosynthesis protein RffC	FIG01056029: hypothetical protein	Decarboxylase family protein
	Putative efflux (PET) family inner membrane protein YccS		Protein yifE	Low-affinity inorganic phosphate transporter	Bacterioferritin	Histidyl-tRNA synthetase (EC 6.1.1.21)
	YjfP protein		Universal stress protein G	Uroporphyrinogen-III synthase (EC 4.2.1.75)	HflK protein	Protein of unknown function DUF541
	Ribosyl nicotinamide transporter, PnuC-like		Succinate dehydrogenase iron-sulfur protein (EC 1.3.99.1)	Adenylylsulfate kinase (EC 2.7.1.25)	Tail-specific protease precursor (EC 3.4.21.102)	Acetyl-coenzyme A carboxyl transferase alpha chain (EC 6.4.1.2)
	Transcriptional regulator RutR of pyrimidine catabolism (TetR family)		NADH-ubiquinone oxidoreductase chain H (EC 1.6.5.3)	Integral membrane protein TerC	Glycogen synthase, ADP-glucose transglucosylase (EC 2.4.1.21)	UDP-glucose dehydrogenase (EC 1.1.1.22)
	Ribosomal RNA large subunit methyltransferase F (EC 2.1.1.51)		DedD protein	LOS biosynthesis enzyme LBGB	4-hydroxy-tetrahydrodipicolinate reductase (EC 1.17.1.8)	Iron(III) dicitrate transport system, periplasmic iron-binding protein FecB (TC 3.A.1.14.1)
	Protein yhjK		UPF0265 protein YeeX	DNA-binding protein H-NS	Signal peptide peptidase SppA (EC 3.4.21.-)	Cobalt/zinc/cadmium efflux RND transporter, membrane fusion protein, CzcB family
	1-deoxy-D-xylulose 5-phosphate reductoisomerase (EC 1.1.1.267)		Na(+)-translocating NADH-quinone reductase subunit B (EC 1.6.5.-)	DEAD-box ATP-dependent RNA helicase CshA (EC 3.6.4.13)	Periplasmic protein related to spheroblast formation	Uncharacterized protein YeaG
	Ribosomal small subunit pseudouridine synthase A (EC 4.2.1.70)		Fumarate reductase subunit D	Ribosomal RNA large subunit methyltransferase N (EC 2.1.1.-)	DnaJ-class molecular chaperone CbpA	DNA gyrase subunit B (EC 5.99.1.3)
	LysR family regulatory protein CidR		Fumarate reductase subunit C	Exodeoxyribonuclease I (EC 3.1.11.1)	HflC protein	2-Keto-3-deoxy-D-manno-octulosonate-8-phosphate synthase (EC 2.5.1.55)
	Fumarate and nitrate reduction regulatory protein		Enterobactin synthetase component F, serine activating enzyme (EC 2.7.7.-)	Histidine ABC transporter, ATP-binding protein HisP (TC 3.A.1.3.1)	ABC exporter for hemopore HasA, outer membrane component HasF	Transcription termination factor Rho
	Putative regulator protein		tRNA (uridine-5-oxyacetic acid methyl ester) 34 synthase	Uncharacterized lipoprotein YgeR precursor	Paraquat-inducible protein B	Chromosome partition protein MukB
	Hypothetical protein ycgF		TolA protein	Putative phosphatase YieH	TPR repeat containing exported protein; Putative periplasmic protein contains a protein prenylyltransferase domain	Cytochrome O ubiquinol oxidase subunit I (EC 1.10.3.-)
	Membrane protein YcjF		Glycogen phosphorylase (EC 2.4.1.1)	UPF0319 protein YccT precursor	Outer membrane chaperone Skp (OmpH) precursor @ Outer membrane protein H precursor	Pyruvate formate-lyase (EC 2.3.1.54)
	DNA-cytosine methyltransferase (EC 2.1.1.37)			FIG00948434: hypothetical protein	Outer membrane lipoprotein LolB precursor	ATP-dependent RNA helicase RhlB
	Heat shock (predicted periplasmic) protein YciM, precursor			mediator of plasmid stability	iron-chelator utilization protein	Cyclic AMP receptor protein
	Putative inner membrane protein			Peptide transport system ATP-binding protein SapD	Histidinol-phosphatase (EC 3.1.3.15) / Imidazoleglycerol-phosphate dehydratase (EC 4.2.1.19)	Glycerol kinase (EC 2.7.1.30)
	Osmosensitive K+ channel histidine kinase KdpD (EC 2.7.3.-)			Taurine-binding periplasmic protein TauA	FIG01221854: hypothetical protein	UPF0325 protein YaeH
	Phosphate transport system permease protein PstC (TC 3.A.1.7.1)			Phosphatase NagD predicted to act in N-acetylglucosamine utilization subsystem	Uncharacterized oxidoreductase ydgJ (EC 1.-.-.-)	Outer membrane protein W precursor
				Phosphonate ABC transporter ATP-binding protein (TC 3.A.1.9.1)	Carboxypeptidase-related protein	Aspartokinase (EC 2.7.2.4) / Homoserine dehydrogenase (EC 1.1.1.3)
				FIG00732392: hypothetical protein	Inhibitor of vertebrate lysozyme precursor	ABC transporter, ATP-binding protein
				DnaJ-like protein DjlA	Sarcosine oxidase( EC:1.5.3.1 )	ATP-dependent hsl protease ATP-binding subunit HslU
				Glycosyltransferase	Outer membrane stress sensor protease DegQ, serine protease	PTS system, glucose-specific IIB component (EC 2.7.1.69) / PTS system, glucose-specific IIC component (EC 2.7.1.69)
				Glutamate racemase (EC 5.1.1.3)	Acetyl-CoA acetyltransferase (EC 2.3.1.9) @ Beta-ketoadipyl CoA thiolase (EC 2.3.1.-)	Copper-binding protein PcoE
				Rhodanese domain protein, Enterobacterial subgroup, YceA homolog	Secreted alkaline metalloproteinase (EC 3.4.24.-), PrtA/B/C/G homolog	3-isopropylmalate dehydratase large subunit (EC 4.2.1.33)
				LysR family transcriptional regulator YeiE	Outer membrane protein W precursor (raro, elebado en control, posible rol en estress)	Hemin transport protein HmuS
				Tyrosine recombinase XerD	Hemophore HasA outer membrane receptor HasR / Iron siderophore receptor protein	Tryptophanyl-tRNA synthetase (EC 6.1.1.2)
				FIG00627064: hypothetical protein	2-hydroxy-3-oxopropionate reductase (EC 1.1.1.60)	Phosphopantothenoylcysteine decarboxylase (EC 4.1.1.36) / Phosphopantothenoylcysteine synthetase (EC 6.3.2.5)
				glycosyl transferase, group 1	Secreted protein, suppressor for copper-sensitivity ScsC	dTDP-glucose 4,6-dehydratase (EC 4.2.1.46)
				FIG00626844: hypothetical protein	Lipase (EC 3.1.1.3)	Tyrosyl-tRNA synthetase (EC 6.1.1.1)
				TrkA, Potassium channel-family protein	Possible protease sohB (EC 3.4.21.-)	Copper resistance protein B
				Beta-glucosidase (EC 3.2.1.21)	Membrane protein, putative	Enterobactin esterase
				Respiratory nitrate reductase gamma chain (EC 1.7.99.4)	Outer membrane stress sensor protease DegS	Rod shape-determining protein MreB
				Alpha-ketoglutarate-dependent taurine dioxygenase (EC 1.14.11.17)	LSU ribosomal protein L11p (L12e)	Manganese ABC transporter, periplasmic-binding protein SitA
				COG2110, Macro domain, possibly ADP-ribose binding module	Citrate lyase alpha chain (EC 4.1.3.6)	RecA protein
				Putative sulfate permease	Polymyxin resistance protein ArnT, undecaprenyl phosphate-alpha-L-Ara4N transferase; Melittin resistance protein PqaB	DNA mismatch repair protein MutS
				Dipeptide transport system permease protein DppB (TC 3.A.1.5.2)	3-hydroxyacyl-[acyl-carrier-protein] dehydratase, FabZ form (EC 4.2.1.59)	Septum site-determining protein MinD
				SbmA protein	Ferric enterobactin-binding periplasmic protein FepB (TC 3.A.1.14.2)	conserved hypothetical protein
				Flagellar M-ring protein FliF	lipoprotein, putative	Chorismate mutase I (EC 5.4.99.5) / Cyclohexadienyl dehydrogenase (EC 1.3.1.12)(EC 1.3.1.43)
				Major facilitator superfamily (MFS) transporter	Arylsulfatase (EC 3.1.6.1)	Uncharacterized protein EC-HemY, likely associated with heme metabolism based on gene clustering with hemC, hemD in Proteobacteria (unrelated to HemY-type PPO in GramPositives)
				Phosphate transport system permease protein PstA (TC 3.A.1.7.1)	Short-chain dehydrogenase/reductase SDR	Universal stress protein F
				FIG000605: protein co-occurring with transport systems (COG1739)	Periplasmic binding protein	Ribulosamine/erythrulosamine 3-kinase potentially involved in protein deglycation
				Formate hydrogenlyase transcriptional activator	Translation elongation factor P	hypothetical tRNA/rRNA methyltransferase yfiF [EC:2.1.1.-]
				2,3-dihydro-2,3-dihydroxybenzoate dehydrogenase (EC 1.3.1.28) [enterobactin] siderophore	Cell division protein FtsX	FIG00639376: hypothetical protein
				4-hydroxybenzoate polyprenyltransferase (EC 2.5.1.39)	Phosphatidylserine decarboxylase (EC 4.1.1.65)	Two-component system response regulator OmpR
				Autoinducer 2 (AI-2) ABC transport system, membrane channel protein LsrC	putative Cytochrome bd2, subunit I	Iron-uptake factor PiuC
				UDP-glucose:(heptosyl) LPS alpha1,3-glucosyltransferase WaaG (EC 2.4.1.-)	Preprotein translocase subunit YajC (TC 3.A.5.1.1)	Protein-export membrane protein SecD (TC 3.A.5.1.1)
				(Y14336) putative extracellular protein containing predicted 35aa signal peptide	Ribosome hibernation protein YhbH	Acetyl-coenzyme A carboxyl transferase beta chain (EC 6.4.1.2)
				Phosphoserine phosphatase (EC 3.1.3.3)	MotA/TolQ/ExbB proton channel family protein	Thiazolinyl imide reductase in siderophore biosynthesis gene cluster
				Peptide transport system permease protein SapB	Phosphonates transport ATP-binding protein PhnK	2,3-dihydroxybenzoate-AMP ligase (EC 2.7.7.58) of siderophore biosynthesis
				Quinolinate synthetase (EC 2.5.1.72)	Ferric iron ABC transporter, ATP-binding protein	2-aminoethylphosphonate ABC transporter periplasmic binding component (TC 3.A.1.9.1)
				GTP-binding protein Era	putative transport	Translation elongation factor LepA
				Ribosomal-protein-S5p-alanine acetyltransferase	HMP-PP hydrolase (pyridoxal phosphatase) Cof, detected in genetic screen for thiamin metabolic genes (PMID:15292217)	UTP--glucose-1-phosphate uridylyltransferase (EC 2.7.7.9)
				UPF0246 protein YaaA	Cytidine deaminase (EC 3.5.4.5)	Glycerol-3-phosphate acyltransferase (EC 2.3.1.15)
				Cell division protein FtsL	HigB toxin protein	Na(+)-translocating NADH-quinone reductase subunit A (EC 1.6.5.-)
				Transcriptional regulatory protein UhpA	Secondary glycine betaine transporter BetU	Exopolyphosphatase (EC 3.6.1.11)
				Glutothione ABC transporter ATP-binding protein	Acetyl-CoA acetyltransferase (EC 2.3.1.9)	GTP pyrophosphokinase (EC 2.7.6.5), (p)ppGpp synthetase I
				Transcription repressor of tripartite multidrug resistance system	Gamma-glutamyl-GABA hydrolase (EC 3.5.1.94)	Fructose repressor FruR, LacI family
				Sensory histidine kinase BaeS	Homolog of E. coli HemX protein	major outer membrane lipoprotein
				2-iminoacetate synthase (ThiH) (EC 4.1.99.19)	Uncharacterized protein ImpI/VasC	Pyridoxamine 5'-phosphate oxidase (EC 1.4.3.5)
				Glutaredoxin 1	Cytochrome c-type biogenesis protein CcmG/DsbE, thiol:disulfide oxidoreductase	YcfP protein: probably an esterase that is part of a salvage cluster
				Osmoprotectant ABC transporter ATP-binding subunit YehX	Putative transport system permease protein	C4-type zinc finger protein, DksA/TraR family
				Pantothenate:Na+ symporter (TC 2.A.21.1.1)	hydrolase, alpha/beta fold family	FIG00732338: hypothetical protein
				DedA protein	Dipeptide-binding ABC transporter, periplasmic substrate-binding component (TC 3.A.1.5.2)	Cell division inhibitor
				FIG002813: LPPG:FO 2-phospho-L-lactate transferase like, CofD-like	Cytochrome c-type biogenesis protein DsbD, protein-disulfide reductase (EC 1.8.1.8)	Chorismate mutase I (EC 5.4.99.5) / Prephenate dehydratase (EC 4.2.1.51)
				Ascorbate-specific PTS system, EIIB component (EC 2.7.1.69)	S-adenosylmethionine decarboxylase proenzyme (EC 4.1.1.50), prokaryotic class 1A	Anhydro-N-acetylmuramic acid kinase (EC 2.7.1.-)
				Molybdopterin biosynthesis protein MoeB	Free methionine-(R)-sulfoxide reductase, contains GAF domain	Isocitrate dehydrogenase phosphatase (EC 2.7.11.5)/kinase (EC 3.1.3.-)
				Transcriptional activator of maltose regulon, MalT	Glutamate Aspartate transport ATP-binding protein GltL (TC 3.A.1.3.4)	Lipoate-protein ligase A
				Nucleoprotein/polynucleotide-associated enzyme	O-antigen acetylase	Cytoplasmic axial filament protein CafA and Ribonuclease G (EC 3.1.4.-)
				Tn7-like transposase TnsA	C4-dicarboxylate transporter DcuA	Transcriptional regulator for fatty acid degradation FadR, GntR family
				Mannosyl-D-glycerate utilization repressor MngR	FIG01016848: hypothetical protein	DNA-binding capsular synthesis response regulator RcsB
				Putative metal chaperone, involved in Zn homeostasis, GTPase of COG0523 family	Guanine deaminase (EC 3.5.4.3)	Acetolactate synthase small subunit (EC 2.2.1.6)
				FIG00626954: hypothetical protein	Uncharacterized protein ImpF	Scaffold protein for [4Fe-4S] cluster assembly ApbC, MRP-like
				Putative cation-transporting P-type ATPase	Tellurite resistance protein TehB	FIG137360: hypothetical protein
				Peptidyl-prolyl cis-trans isomerase PpiC (EC 5.2.1.8)	Transcriptional regulator PhnF	Allophanate hydrolase 2 subunit 2 (EC 3.5.1.54)
				ATP-dependent DNA helicase RecG (EC 3.6.1.-)	Lipid A export ATP-binding/permease protein MsbA	Protein YigP (COG3165) clustered with ubiquinone biosynthetic genes
				Macrolide export ATP-binding/permease protein MacB (EC 3.6.3.-)	FIG01055496: hypothetical protein	Periplasmic esterase IroE
				Multidrug resistance-like ATP-binding protein mdlB	FIG01055411: hypothetical protein	ABC transporter, periplasmic substrate-binding protein
				Arginine ABC transporter, permease protein ArtQ	Cysteine synthase B (EC 2.5.1.47)	rRNA small subunit methyltransferase H
				probable membrane protein YPO2654	FIG01055660: hypothetical protein	Chromosomal replication initiator protein DnaA
				GTPase and tRNA-U34 5-formylation enzyme TrmE	Cytochrome c heme lyase subunit CcmF	Integration host factor beta subunit
				Exodeoxyribonuclease V beta chain (EC 3.1.11.5)	L-fuconate dehydratase (EC 4.2.1.68)	GTP-binding protein HflX
				Lysine-specific permease	regulator of length of O-antigen component of lipopolysaccharide chains	FMN-dependent NADH-azoreductase
				FIG00626900: hypothetical protein	Membrane-bound lytic murein transglycosylase C precursor (EC 3.2.1.-)	Apo-citrate lyase phosphoribosyl-dephospho-CoA transferase (EC 2.7.7.61)
				General secretion pathway protein F	Aerotaxis sensor receptor protein	NAD-dependent glyceraldehyde-3-phosphate dehydrogenase (EC 1.2.1.12)
				Excinuclease ABC subunit C	unknown	Ferric hydroxamate ABC transporter (TC 3.A.1.14.3), ATP-binding protein FhuC
					Permeases of the major facilitator superfamily	Putative phosphatase YfbT
					Putative membrane receptor protein	O antigen biosynthesis rhamnosyltransferase rfbN (EC 2.4.1.-)
					Methylisocitrate lyase (EC 4.1.3.30)	LSU rRNA 2'-O-methyl-C2498 methyltransferase RlmM
					Methionine gamma-lyase (EC 4.4.1.11)	Putative uncharacterized protein YiiQ
					Uncharacterized protein ImpB	2-keto-3-deoxy-D-arabino-heptulosonate-7-phosphate synthase I alpha (EC 2.5.1.54)
					DcrB protein precursor	Ribosome small subunit-stimulated GTPase EngC
					Na+ dependent nucleoside transporter NupC	N-acetylglucosamine-6P-responsive transcriptional repressor NagC, ROK family
					FIG003462: membrane protein	Undecaprenyl-phosphate galactosephosphotransferase (EC 2.7.8.6)
					[Citrate [pro-3S]-lyase] ligase (EC 6.2.1.22)	Transcriptional regulatory protein CitB, DpiA
					Diaminopimelate epimerase (EC 5.1.1.7)	Branched-chain amino acid transport ATP-binding protein LivG (TC 3.A.1.4.1)
					FIG138056: a glutathione-dependent thiol reductase	Aerobic C4-dicarboxylate transporter for fumarate, L-malate, D-malate, succunate
						2-octaprenyl-3-methyl-6-methoxy-1,4-benzoquinol hydroxylase (EC 1.14.13.-)
						SSU ribosomal protein S20p
						Sulfate and thiosulfate import ATP-binding protein CysA (EC 3.6.3.25)
						FIG00510767: hypothetical protein
						Rhodanese-related sulfurtransferases
						putative glucose transferase
						Conserved protein YcjX with nucleoside triphosphate hydrolase domain
						Nucleoside permease NupC
						Acyl-CoA thioesterase YciA, involved in membrane biogenesis
						ATP-dependent 23S rRNA helicase DbpA
						1-acyl-sn-glycerol-3-phosphate acyltransferase (EC 2.3.1.51)
						rRNA small subunit methyltransferase I
						FIG000988: Predicted permease
						Membrane Protein Functionally coupled to the MukBEF Chromosome Partitioning Mechanism
						Sensor kinase CitA, DpiB (EC 2.7.3.-)
						Aldehyde dehydrogenase (EC 1.2.1.3), PaaZ
						DNA polymerase III subunits gamma and tau (EC 2.7.7.7)
						Lipopolysaccharide heptosyltransferase III (EC 2.4.1.-)
						Nucleotidase YfbR, HD superfamily
						Formate dehydrogenase O beta subunit (EC 1.2.1.2)
						FIG00642472: hypothetical protein
						Dipeptide transport ATP-binding protein DppF (TC 3.A.1.5.2)
						late embryogenesis abundant (LEA) domain-containing protein
						Octanoate-[acyl-carrier-protein]-protein-N-octanoyltransferase
						Protein-L-isoaspartate O-methyltransferase (EC 2.1.1.77)
						Teichoic acid export ATP-binding protein TagH (EC 3.6.3.40)
						RNA polymerase sigma-54 factor RpoN
						Psp operon transcriptional activator
						LysR-family transcriptional regulator YbeF
						putative helicase
						Chromosome initiation inhibitor
						Transcriptional regulator SlyA
						Proofreading thioesterase in enterobactin biosynthesis EntH
						Zinc uptake regulation protein ZUR
						Putative sensory histidine kinase YfhA
						Aldo-keto reductase
						Siroheme synthase / Precorrin-2 oxidase (EC 1.3.1.76) / Sirohydrochlorin ferrochelatase (EC 4.99.1.4) / Uroporphyrinogen-III methyltransferase (EC 2.1.1.107)
						Nitrite-sensitive transcriptional repressor NsrR
						Transcriptional repressor for pyruvate dehydrogenase complex
						Two-component sensor protein RcsD (EC 2.7.3.-)
						biofilm regulator BssR
						Tricarboxylate transport membrane protein TctA
						Predicted nucleotide-binding protein
						ABC-type multidrug transport system, ATPase component
						Putative transcriptional regulator LYSR-type
						putative esterase
						Probable UDP-N-acetyl-D-mannosaminuronic acid transferase (EC 2.4.1.-)
						Arginine ABC transporter, ATP-binding protein ArtP
						Lipoprotein releasing system ATP-binding protein LolD
						Sucrose operon repressor ScrR, LacI family
						Proposed lipoate regulatory protein YbeD
						Undecaprenyl-diphosphatase (EC 3.6.1.27)
						Protein ydcF
						LysR family transcriptional regulator YafC
						Response regulator of zinc sigma-54-dependent two-component system
						UPF0028 protein YchK
						Lipoprotein releasing system transmembrane protein LolE
						Methionine aminopeptidase (EC 3.4.11.18)
						Altronate dehydratase (EC 4.2.1.7)
						Replicative DNA helicase (EC 3.6.1.-)
						Type I restriction-modification system, specificity subunit S (EC 3.1.21.3)
						Glycerol-3-phosphate ABC transporter, permease protein UgpE (TC 3.A.1.1.3)
						FIG00731774: hypothetical protein
						Inosine-guanosine kinase (EC 2.7.1.73)
						YihE protein, a ser/thr kinase implicated in LPS synthesis and Cpx signalling
						Putative ThuR, regulatory protein for trehalosemaltose transport
						Methionine ABC transporter permease protein
						Cobalt-precorrin-2 C20-methyltransferase (EC 2.1.1.130)
						ATPase, AFG1 family
						Cobalamin synthase
						Tol biopolymer transport system, TolR protein
						BarA sensory histidine kinase (= VarS = GacS)
						Nucleoside 5-triphosphatase RdgB (dHAPTP, dITP, XTP-specific) (EC 3.6.1.15)
						Trans-aconitate 2-methyltransferase (EC 2.1.1.144)
						Phosphate:acyl-ACP acyltransferase PlsX
						Ferric enterobactin transport ATP-binding protein FepC (TC 3.A.1.14.2)
						Putative iron compound-binding protein of ABC transporter family
						NAD kinase (EC 2.7.1.23)
						membrane protein, putative
						D-amino acid dehydrogenase small subunit (EC 1.4.99.1)
						Magnesium and cobalt efflux protein CorC
						3-carboxy-cis,cis-muconate cycloisomerase (EC 5.5.1.2)
						Di-/tripeptide transporter
						Dipeptide transport system permease protein DppC (TC 3.A.1.5.2)
						LsrR, transcriptional repressor of lsr operon
						Lipoprotein releasing system transmembrane protein LolC
						Lipopolysaccharide heptosyltransferase I (EC 2.4.1.-)
						Cell volume regulation protein A
						COG1496: Uncharacterized conserved protein
						Mediator of hyperadherence YidE
						tRNA (guanine46-N7-)-methyltransferase (EC 2.1.1.33)
						Iron(III) dicitrate transport system permease protein FecC (TC 3.A.1.14.1)
						D-serine/D-alanine/glycine transporter
						Adenosylcobinamide-phosphate guanylyltransferase (EC 2.7.7.62)
						putative RecF protein
						tRNA (5-methoxyuridine) 34 synthase
						FIG00731454: hypothetical protein
						Capsular polysaccharide synthesis enzyme CpsA, sugar transferase
						Glycosyltransferase (EC 2.4.1.-)
						Ribosome hibernation protein YfiA
						COG4928: Predicted P-loop ATPase
						Transglycosylase, Slt family
						Ribosomal protein S6 glutaminyl transferase
						Osmolarity sensory histidine kinase EnvZ
						Uncharacterized sugar kinase YeiI
						SgrR, sugar-phosphate stress, transcriptional activator of SgrS small RNA
						FIG01221934: hypothetical protein
						sensor histidine kinase
						Holliday junction DNA helicase RuvB
						CRISPR-associated protein, Cse2 family
						Glycerophosphoryl diester phosphodiesterase (EC 3.1.4.46)
						NADH-ubiquinone oxidoreductase chain J (EC 1.6.5.3)
						UDP-N-acetylenolpyruvoylglucosamine reductase (EC 1.1.1.158)
						Octaprenyl diphosphate synthase (EC 2.5.1.90) / Dimethylallyltransferase (EC 2.5.1.1) / (2E,6E)-farnesyl diphosphate synthase (EC 2.5.1.10) / Geranylgeranyl diphosphate synthase (EC 2.5.1.29)
						Calcium/proton antiporter
						FIG00634494: possible peptidase
						Two-component response-regulatory protein YehT
						Homoserine O-succinyltransferase (EC 2.3.1.46)
						LysR family transcriptional regulator YfeR
						Transcriptional regulator, GntR family
						Transcriptional regulator NanR
						Phospho-N-acetylmuramoyl-pentapeptide-transferase (EC 2.7.8.13)
						Methyltransferase type 11
						Methylaspartate ammonia-lyase (EC 4.3.1.2)
						4-diphosphocytidyl-2-C-methyl-D-erythritol kinase (EC 2.7.1.148)
						2-dehydropantoate 2-reductase (EC 1.1.1.169)
						FxsA protein
						Transcriptional regulator, LysR family
						FIG00510464: hypothetical protein
						Protein yihD
						Adenosylcobinamide-phosphate synthase (EC 6.3.1.10)
						Sodium-dependent phosphate transporter
						Transcriptional regulator of arabinitol utilization, DeoR family
						Ferric hydroxamate ABC transporter (TC 3.A.1.14.3), permease component FhuB
						putative regulator; Regulation (Phage or Prophage Related)
						Lysine decarboxylase, inducible (EC 4.1.1.18)
						Monofunctional biosynthetic peptidoglycan transglycosylase (EC 2.4.2.-)
						2-octaprenyl-6-methoxyphenol hydroxylase (EC 1.14.13.-)
						NADH-ubiquinone oxidoreductase chain K (EC 1.6.5.3)
						Dethiobiotin synthetase (EC 6.3.3.3)
						Transcriptional activator of cad operon
						Na(+)-translocating NADH-quinone reductase subunit D (EC 1.6.5.-)
						PhnO protein
						Magnesium transporter
						Pantothenate kinase (EC 2.7.1.33)
						Kup system potassium uptake protein
						Cellulose synthase, putative
						Putative transport protein
						Phosphoribosylglycinamide formyltransferase (EC 2.1.2.2)
						Chorismate--pyruvate lyase (EC 4.1.3.40)
						Uxu operon transcriptional regulator
						Two-component sensor protein RcsC (EC 2.7.3.-)
						Molybdopterin-guanine dinucleotide biosynthesis protein MobA
						DNA topoisomerase III (EC 5.99.1.2)
						Acetoin dehydrogenase E1 component beta-subunit (EC 1.2.4.-)
						Fructose-1,6-bisphosphatase, GlpX type (EC 3.1.3.11)
						FIG01200701: hypothetical protein
						Uracil permease
						Peptide transport system ATP-binding protein SapF
						Maltose/maltodextrin transport ATP-binding protein MalK (EC 3.6.3.19)
						2-ketogluconate utilization repressor PtxS
						Putative Na(+)/H(+) exchanger protein, CPA1 family precursor
						Protein-N(5)-glutamine methyltransferase PrmB, methylates LSU ribosomal protein L3p
						Mlr6622 protein
						Transcriptional regulator, RpiR family
						Recombination protein RecR
						FIG00732925: hypothetical protein
						Integral membrane protein YggT, involved in response to extracytoplasmic stress (osmotic shock)
						C4-dicarboxylate transporter DcuB
						Transcriptional regulatory protein zraR
						DNA polymerase III delta prime subunit (EC 2.7.7.7)
						Oligopeptide ABC transporter, periplasmic oligopeptide-binding protein OppA (TC 3.A.1.5.1)
						Cobalt-precorrin-6x reductase (EC 1.3.1.54)
						Histidine ABC transporter, permease protein HisQ (TC 3.A.1.3.1)
						putative membrane protein
						FIG00731934: hypothetical protein
						L-asparagine permease
						Arsenical pump-driving ATPase (EC 3.6.3.16)
						NOHBY218; no homolog in Saccharomyces cerevisiae
						ribosomal-protein-alanine N-acetyltransferase
						Glutaminase (EC 3.5.1.2)
						Methionine repressor MetJ
						Lipopolysaccharide biosynthesis protein WzxC
						NADH-ubiquinone oxidoreductase chain L (EC 1.6.5.3)
						Ribosomal RNA small subunit methyltransferase E (EC 2.1.1.-)
						[Protein-PII] uridylyltransferase (EC 2.7.7.59)
						Signal recognition particle, subunit Ffh SRP54 (TC 3.A.5.1.1)
						Amino acid ABC transporter, permease protein
						Ferric hydroxamate ABC transporter (TC 3.A.1.14.3), periplasmic substrate binding protein FhuD

## Sheet: P-Al+ sign
18 common elements in "198", "RJAl6" and "RCJ4":	21 common elements in "198" and "RCJ4":	9 common elements in "198" and "RJAl6":	36 common elements in "RJAl6" and "RCJ4":	89 elements included exclusively in "198":	202 elements included exclusively in "RJAl6":	215 elements included exclusively in "RCJ4":
Alkaline phosphatase (EC 3.1.3.1)	TonB-dependent hemin , ferrichrome receptor	Flagellar hook-associated protein FliD	Iron(III) dicitrate transport protein FecA	Isocitrate lyase (EC 4.1.3.1)	Outer membrane protein A precursor	Colicin I receptor precursor
TonB-dependent receptor; Outer membrane receptor for ferric enterobactin and colicins B, D	Outer membrane pore protein E precursor	PhnH protein	RND efflux system, inner membrane transporter CmeB	Non-heme chloroperoxidase (EC 1.11.1.10)	TonB-dependent receptor	Aerobactin siderophore receptor IutA
Phosphate ABC transporter, periplasmic phosphate-binding protein PstS (TC 3.A.1.7.1)	Alcohol dehydrogenase (EC 1.1.1.1)	TrkA, Potassium channel-family protein	Phosphatidylserine/phosphatidylglycerophosphate/cardiolipi n synthases and related enzymes	Malate synthase (EC 2.3.3.9)	Succinyl-CoA ligase [ADP-forming] beta chain (EC 6.2.1.5)	Fumarate hydratase class II (EC 4.2.1.2)
Ferrous iron transport periplasmic protein EfeO, contains peptidase-M75 domain and (frequently) cupredoxin-like domain	Putative OMR family iron-siderophore receptor precursor	Transcriptional regulator PhnF	Ferric siderophore transport system, periplasmic binding protein TonB	Oxidoreductase	Outer membrane protein C precursor	iron aquisition outermembrane yersiniabactin receptor (FyuA,Psn,pesticin receptor)
Glycerol-3-phosphate ABC transporter, periplasmic glycerol-3-phosphate-binding protein (TC 3.A.1.1.3)	Tricarboxylate transport protein TctC	Phosphonates transport ATP-binding protein PhnL	Ribonucleotide reductase of class Ib (aerobic), beta subunit (EC 1.17.4.1)	NADP-specific glutamate dehydrogenase (EC 1.4.1.4)	Ferric vulnibactin receptor VuuA	Glycerol-3-phosphate-binding protein
Ferrichrome-iron receptor	Outer membrane protein W precursor	Citrate Succinate antiporter (TC 2.A.47.3.2)	NADH-ubiquinone oxidoreductase chain L (EC 1.6.5.3)	Cystine-binding protein	FIG00444883: hypothetical protein	Phosphate transport system regulatory protein PhoU
Phosphonate ABC transporter phosphate-binding periplasmic component (TC 3.A.1.9.1)	Superoxide dismutase [Fe] (EC 1.15.1.1)	Putative sulfate permease	Methionine ABC transporter permease protein	Uncharacterized zinc-type alcohol dehydrogenase-like protein ybdR	D-alanyl-D-alanine carboxypeptidase (EC 3.4.16.4)	FIG00731341: hypothetical protein
hypothetical protein	2-keto-3-deoxy-D-arabino-heptulosonate-7-phosphate synthase I alpha (EC 2.5.1.54)	Ribosomal-protein-S5p-alanine acetyltransferase	Aerobic C4-dicarboxylate transporter for fumarate, L-malate, D-malate, succunate	Fumarate hydratase class I, anaerobic (EC 4.2.1.2)	Maltodextrin glucosidase (EC 3.2.1.20)	Hypothetical oxidoreductase YqhD (EC 1.1.-.-)
Periplasmic hemin-binding protein	Lead, cadmium, zinc and mercury transporting ATPase (EC 3.6.3.3) (EC 3.6.3.5); Copper-translocating P-type ATPase (EC 3.6.3.4)	DedA protein	Membrane protein YcjF	Protein YciE	PTS system, mannose-specific IID component	Fumarate hydratase class I, aerobic (EC 4.2.1.2)
Pyruvate formate-lyase (EC 2.3.1.54)	PhnJ protein		Phospho-N-acetylmuramoyl-pentapeptide-transferase (EC 2.7.8.13)	Superoxide dismutase [Cu-Zn] precursor (EC 1.15.1.1)	Proteinase inhibitor I11, ecotin precursor	Hydroxymethylpyrimidine phosphate synthase ThiC (EC 4.1.99.17)
Metal-dependent hydrolases of the beta-lactamase superfamily I; PhnP protein	Transcriptional repressor of PutA and PutP / Proline dehydrogenase (EC 1.5.99.8) (Proline oxidase) / Delta-1-pyrroline-5-carboxylate dehydrogenase (EC 1.5.1.12)		Integral membrane protein YggT, involved in response to extracytoplasmic stress (osmotic shock)	Acetolactate synthase large subunit (EC 2.2.1.6)	FIG00809136: hypothetical protein	FIG002283: Isochorismatase family protein
Glycerol-3-phosphate ABC transporter, ATP-binding protein UgpC (TC 3.A.1.1.3)	Ferric enterobactin-binding periplasmic protein FepB (TC 3.A.1.14.2)		Calcium/proton antiporter	Anaerobic dimethyl sulfoxide reductase chain A (EC 1.8.5.3)	Membrane fusion protein of RND family multidrug efflux pump	Exoenzymes regulatory protein AepA precursor
Phosphonates transport ATP-binding protein PhnK	Cation efflux system protein CusC precursor		Tricarboxylate transport membrane protein TctA	FIG00640454: hypothetical protein	Attachment invasion locus protein precursor	LSU ribosomal protein L1p (L10Ae)
Cell division protein FtsI [Peptidoglycan synthetase] (EC 2.4.1.129)	Ferric hydroxamate ABC transporter (TC 3.A.1.14.3), periplasmic substrate binding protein FhuD		LSU ribosomal protein L21p	Outer membrane protein N precursor	FIG01056029: hypothetical protein	5-methyltetrahydropteroyltriglutamate--homocysteine methyltransferase (EC 2.1.1.14)
D-Glucosaminate-6-phosphate ammonia-lyase (EC 4.3.1.-)	Ferric hydroxamate ABC transporter (TC 3.A.1.14.3), ATP-binding protein FhuC		Adenosylmethionine-8-amino-7-oxononanoate aminotransferase (EC 2.6.1.62)	Ornithine carbamoyltransferase (EC 2.1.3.3)	Periplasmic protein related to spheroblast formation	Ferric iron ABC transporter, iron-binding protein
Glycerol-3-phosphate ABC transporter, permease protein UgpE (TC 3.A.1.1.3)	Universal stress protein G		Lipoprotein releasing system transmembrane protein LolC	Acid phosphatase (EC 3.1.3.2)	PhnI protein	LSU ribosomal protein L2p (L8e)
Isochorismatase (EC 3.3.2.1) [enterobactin] siderophore / Apo-aryl carrier domain of EntB	PhnO protein		Uracil permease	Carbon starvation protein A paralog	DcrB protein precursor	Glycerophosphoryl diester phosphodiesterase (EC 3.1.4.46)
Heat shock (predicted periplasmic) protein YciM, precursor	SSU ribosomal protein S19p (S15e)		Two-component sensor protein RcsD (EC 2.7.3.-)	Ferritin-like protein 2	Polysaccharide export lipoprotein Wza	Cytochrome d ubiquinol oxidase subunit I (EC 1.10.3.-)
	Protein yhjK		FIG137360: hypothetical protein	Manganese catalase (EC 1.11.1.6)	Hydroxyethylthiazole kinase (EC 2.7.1.50)	Respiratory nitrate reductase alpha chain (EC 1.7.99.4)
	Putative inner membrane protein		Kup system potassium uptake protein	PhnI protein (esta proteina esta presente solo en los medios sin fosfato)	Sarcosine oxidase( EC:1.5.3.1 )	Solute-binding periplasmic protein of iron/siderophore ABC transporter
	Osmosensitive K+ channel histidine kinase KdpD (EC 2.7.3.-)		Ribosyl nicotinamide transporter, PnuC-like	Apo-citrate lyase phosphoribosyl-dephospho-CoA transferase (EC 2.7.7.61)	Flagellar hook-associated protein FlgK	Cobalt-zinc-cadmium resistance protein CzcA; Cation efflux system protein CusA
			Fumarate reductase subunit D	Hypothetical ABC transport system, periplasmic component	Outer membrane protein W precursor (raro, elebado en control, posible rol en estress)	Glycolate dehydrogenase (EC 1.1.99.14), subunit GlcD
			C4-dicarboxylate transporter DcuA	Protein yciF	FIG000859: hypothetical protein YebC	Fructose-1,6-bisphosphatase, type I (EC 3.1.3.11)
			Osmolarity sensory histidine kinase EnvZ	Phage shock protein A	Starvation lipoprotein Slp paralog	Outer membrane porin protein NmpC precursor
			Fumarate reductase subunit C	Cation efflux system protein CusF precursor	Hemophore HasA outer membrane receptor HasR / Iron siderophore receptor protein	Putative phosphatase
			1-acyl-sn-glycerol-3-phosphate acyltransferase (EC 2.3.1.51)	Glycerol dehydrogenase (EC 1.1.1.6)	Methyl-accepting chemotaxis protein IV (dipeptide chemoreceptor protein)	3',5'-cyclic-nucleotide phosphodiesterase (EC 3.1.4.17)
			Arginine ABC transporter, ATP-binding protein ArtP	Aldehyde dehydrogenase (EC 1.2.1.3), PaaZ	PTS system, glucose-specific IIB component (EC 2.7.1.69) / PTS system, glucose-specific IIC component	Iron(III) dicitrate transport system, periplasmic iron-binding protein FecB (TC 3.A.1.14.1)
			Protein acetyltransferase	Ribonucleotide reductase of class III (anaerobic), large subunit (EC 1.17.4.2)	2-hydroxy-3-oxopropionate reductase (EC 1.1.1.60)	Cobalt/zinc/cadmium efflux RND transporter, membrane fusion protein, CzcB family
			2-iminoacetate synthase (ThiH) (EC 4.1.99.19)	Ferric enterobactin uptake protein FepE	Secreted protein, suppressor for copper-sensitivity ScsC	Biotin carboxylase of acetyl-CoA carboxylase (EC 6.3.4.14)
			Universal stress protein F	Glutamate synthase [NADPH] small chain (EC 1.4.1.13)	LSU ribosomal protein L20p	Ribose-phosphate pyrophosphokinase (EC 2.7.6.1)
			ABC-type multidrug transport system, ATPase component	SSU ribosomal protein S20p	Oxidoreductase, short chain dehydrogenase/reductase family	2-amino-3-ketobutyrate coenzyme A ligase (EC 2.3.1.29)
			Putative membrane protein	Metal-dependent hydrolase involved in phosphonate metabolism	Cell division inhibitor	Phosphoenolpyruvate carboxylase (EC 4.1.1.31)
			Psp operon transcriptional activator	2,3-dihydroxybenzoate-AMP ligase (EC 2.7.7.58) [enterobactin] siderophore	lipoprotein, putative	Aspartokinase (EC 2.7.2.4) / Homoserine dehydrogenase (EC 1.1.1.3)
			tRNA dimethylallyltransferase (EC 2.5.1.75)	Phenylacetate degradation enoyl-CoA hydratase PaaB (EC 4.2.1.17)	Preprotein translocase secY subunit (TC 3.A.5.1.1)	ABC transporter, ATP-binding protein
			Cell volume regulation protein A	Fimbriae-like adhesin SfmA	FIG01055588: hypothetical protein	Anthranilate synthase, aminase component (EC 4.1.3.27)
			Adenylate cyclase (EC 4.6.1.1)	Arginine N-succinyltransferase (EC 2.3.1.109)	Short-chain dehydrogenase/reductase SDR	Zinc resistance-associated protein
				Acetyltransferase YpeA	FIG01200701: possible membrane protein	FIG00919961: hypothetical protein
				Anaerobic dimethyl sulfoxide reductase chain B (EC 1.8.5.3)	Putative lipoprotein yceB precursor	3-isopropylmalate dehydratase large subunit (EC 4.2.1.33)
				Phenylacetate-coenzyme A ligase (EC 6.2.1.30) PaaF	Phosphate regulon transcriptional regulatory protein PhoB (SphR)	Hemin transport protein HmuS
				DNA replication protein	Glutamate-ammonia-ligase adenylyltransferase (EC 2.7.7.42)	Lactaldehyde reductase (EC 1.1.1.77)
				Phage repressor	potassium efflux system KefA	LSU ribosomal protein L19p
				DEAD-box ATP-dependent RNA helicase CshA (EC 3.6.4.13)	Na+ dependent nucleoside transporter NupC	Respiratory nitrate reductase beta chain (EC 1.7.99.4)
				Exodeoxyribonuclease I (EC 3.1.11.1)	Polymyxin resistance protein ArnC, glycosyl transferase (EC 2.4.-.-)	dTDP-glucose 4,6-dehydratase (EC 4.2.1.46)
				Phenylacetate degradation enoyl-CoA hydratase PaaA (EC 4.2.1.17)	Periplasmic binding protein	Phage T7 exclusion protein
				3,4-dihydroxyphenylacetate 2,3-dioxygenase (EC 1.13.11.15)	Membrane fusion component of tripartite multidrug resistance system	Enterobactin esterase
				Putative phosphatase YieH	FIG01055405: hypothetical protein	Manganese ABC transporter, periplasmic-binding protein SitA
				FIG00948434: hypothetical protein	Proline/sodium symporter PutP (TC 2.A.21.2.1) @ Propionate/sodium symporter	LSU ribosomal protein L15p (L27Ae)
				Phosphoglycerol transferase I (EC 2.7.8.20)	Cell division protein FtsX	LSU ribosomal protein L16p (L10e)
				Phosphonate ABC transporter ATP-binding protein (TC 3.A.1.9.1)	Uncharacterized metabolite ABC transporter in Enterobacteriaceae, ATP-binding protein EC-YbbA	conserved hypothetical protein
				Shikimate kinase III (EC 2.7.1.71)	Phosphatidylserine decarboxylase (EC 4.1.1.65)	Two-component system response regulator OmpR
				FIG00732392: hypothetical protein	AmpE protein	LSU ribosomal protein L24p (L26e)
				FIG00627064: hypothetical protein	putative Cytochrome bd2, subunit I	Iron-uptake factor PiuC
				Phosphogluconate repressor HexR, RpiR family	Glutaredoxin 3 (Grx3)	Protein-export membrane protein SecD (TC 3.A.5.1.1)
				Acetolactate synthase small subunit (EC 2.2.1.6)	Zinc transporter ZitB	Thiazolinyl imide reductase in siderophore biosynthesis gene cluster
				Methionine ABC transporter ATP-binding protein	MotA/TolQ/ExbB proton channel family protein	Inorganic pyrophosphatase (EC 3.6.1.1)
				Alpha-ketoglutarate-dependent taurine dioxygenase (EC 1.14.11.17)	LSU ribosomal protein L27p	2,3-dihydroxybenzoate-AMP ligase (EC 2.7.7.58) of siderophore biosynthesis
				Major facilitator superfamily (MFS) transporter	Sodium/hydrogen exchanger family protein	LSU ribosomal protein L17p
				Formate hydrogenlyase transcriptional activator	Uncharacterized protein YfaZ precursor	UTP--glucose-1-phosphate uridylyltransferase (EC 2.7.7.9)
				2,3-dihydro-2,3-dihydroxybenzoate dehydrogenase (EC 1.3.1.28) [enterobactin] siderophore	Uncharacterized protein ImpH/VasB	Glycerol-3-phosphate acyltransferase (EC 2.3.1.15)
				4-hydroxybenzoate polyprenyltransferase (EC 2.5.1.39)	Heat shock protein FtsJ/RrmJ @ Ribosomal RNA large subunit methyltransferase E (EC 2.1.1.-)	Exopolyphosphatase (EC 3.6.1.11)
				Autoinducer 2 (AI-2) ABC transport system, membrane channel protein LsrC	Shikimate kinase I (EC 2.7.1.71)	SSU ribosomal protein S11p (S14e)
				L-aspartate oxidase (EC 1.4.3.16)	Lysine-specific permease	Transcriptional repressor protein TyrR
				(Y14336) putative extracellular protein containing predicted 35aa signal peptide	sensory transduction histidine kinase	GTP pyrophosphokinase (EC 2.7.6.5), (p)ppGpp synthetase I
				Silver-binding protein	Branched-chain amino acid transport system permease protein LivM (TC 3.A.1.4.1)	Periplasmic chorismate mutase I precursor (EC 5.4.99.5)
				1-deoxy-D-xylulose 5-phosphate reductoisomerase (EC 1.1.1.267)	PTS system, mannose-specific IIC component	SSU ribosomal protein S18p @ SSU ribosomal protein S18p, zinc-independent
				Pyruvate decarboxylase (EC 4.1.1.1); Alpha-keto-acid decarboxylase (EC 4.1.1.-)	DedA family inner membrane protein YqjA	Fructose repressor FruR, LacI family
				Cell division protein FtsL	Citrate lyase beta chain (EC 4.1.3.6)	Iron(III) dicitrate transport ATP-binding protein FecE (TC 3.A.1.14.1)
				Transcriptional regulatory protein UhpA	Magnesium and cobalt transport protein CorA	CDP-diacylglycerol pyrophosphatase (EC 3.6.1.26)
				Glutothione ABC transporter ATP-binding protein	FIG01055512: hypothetical protein	SSU ribosomal protein S12p (S23e)
				Starvation sensing protein RspA	Low-affinity inorganic phosphate transporter	SSU ribosomal protein S15p (S13e)
				Sensory histidine kinase BaeS	Lipopolysaccharide ABC transporter, ATP-binding protein LptB	CopG protein
				Nitrogen regulatory protein P-II, glnK	Ferric iron ABC transporter, ATP-binding protein	SSU ribosomal protein S8p (S15Ae)
				Ascorbate-specific PTS system, EIIB component (EC 2.7.1.69)	NADH-ubiquinone oxidoreductase chain N (EC 1.6.5.3)	Galactose/methyl galactoside ABC transport system, ATP-binding protein MglA (EC 3.6.3.17)
				Hypothetical protein ycgF	Cold shock protein CspD	Succinate dehydrogenase iron-sulfur protein (EC 1.3.99.1)
				Transcriptional activator of maltose regulon, MalT	Glycerol-3-phosphate dehydrogenase [NAD(P)+] (EC 1.1.1.94)	Lipopolysaccharide biosynthesis protein RffA
				Tn7-like transposase TnsA	Cytidine deaminase (EC 3.5.4.5)	Isocitrate dehydrogenase phosphatase (EC 2.7.11.5)/kinase (EC 3.1.3.-)
				Selenoprotein O and cysteine-containing homologs	L-Proline/Glycine betaine transporter ProP	Fosfomycin resistance protein FosA
				Putative metal chaperone, involved in Zn homeostasis, GTPase of COG0523 family	Cytochrome c-type biogenesis protein CcmE, heme chaperone	probable copper-binding protein
				Putative cation-transporting P-type ATPase	ABC-type multidrug transport system, permease component	Glyoxalase family protein
				ATP-dependent DNA helicase RecG (EC 3.6.1.-)	UPF0028 protein YchK	Cytochrome d ubiquinol oxidase subunit II (EC 1.10.3.-)
				3-hydroxyacyl-CoA dehydrogenase PaaC (EC 1.1.1.-)	UPF0265 protein YeeX	SSU ribosomal protein S17p (S11e)
				PTS system, diacetylchitobiose-specific IIA component (EC 2.7.1.69)	Alkylphosphonate utilization operon protein PhnA	Modulator of drug activity B
				Alkaline phosphatase isozyme conversion protein precursor (EC 3.4.11.-)	Gamma-glutamyl-GABA hydrolase (EC 3.5.1.94)	Periplasmic esterase IroE
				FIG00553873: hypothetical protein	Cytosine/purine/uracil/thiamine/allantoin permease family protein	Putrescine aminotransferase (EC 2.6.1.82)
				FIG002571: 4-hydroxybenzoyl-CoA thioesterase domain protein	Undecaprenyl-diphosphatase (EC 3.6.1.27)	rRNA small subunit methyltransferase H
				Putative phosphatase YfbT	Uncharacterized protein ImpI/VasC	Ubiquinone/menaquinone biosynthesis methyltransferase UbiE (EC 2.1.1.-) @ 2-heptaprenyl-1,4-naphthoquinone methyltransferase (EC 2.1.1.163)
				Putative stability/partitioning protein encoded within prophage CP-933T	YbbM seven transmembrane helix protein	FMN-dependent NADH-azoreductase
				General secretion pathway protein F	Peptide transport system permease protein sapB (TC 3.A.1.5.5)	Cobalt-precorrin-4 C11-methyltransferase (EC 2.1.1.133)
				Excinuclease ABC subunit C	Cytochrome c-type biogenesis protein CcmG/DsbE, thiol:disulfide oxidoreductase	iron aquisition yersiniabactin synthesis enzyme (Irp2)
					Dipeptide transport system permease protein DppB (TC 3.A.1.5.2); putative hemin permease	ABC-type hemin transport system, ATPase component
					Flagellar P-ring protein FlgI	Possible membrane protein
					Flagellar M-ring protein FliF	Branched-chain amino acid transport ATP-binding protein LivG (TC 3.A.1.4.1)
					Glutamate transport membrane-spanning protein	2-octaprenyl-3-methyl-6-methoxy-1,4-benzoquinol hydroxylase (EC 1.14.13.-)
					SbmA protein	3-hydroxyacyl-[acyl-carrier-protein] dehydratase, FabZ form (EC 4.2.1.59)
					Uncharacterized protein conserved in bacteria	FIG00510767: hypothetical protein
					Ferric siderophore transport system, biopolymer transport protein ExbB	NADH-ubiquinone oxidoreductase chain H (EC 1.6.5.3)
					Membrane protein, putative	putative glucose transferase
					Glycerol-3-phosphate transporter	Nucleoside permease NupC
					probable exported protein YPO3518	LSU ribosomal protein L31p @ LSU ribosomal protein L31p, zinc-dependent
					Molybdenum cofactor biosynthesis protein MoaC	ATP-dependent 23S rRNA helicase DbpA
					Dipeptide-binding ABC transporter, periplasmic substrate-binding component (TC 3.A.1.5.2)	rRNA small subunit methyltransferase I
					Glutamate Aspartate transport system permease protein GltK (TC 3.A.1.3.4)	Sensor kinase CitA, DpiB (EC 2.7.3.-)
					Beta-glucosidase/6-phospho-beta-glucosidase/beta- galactosidase	Ribosomal RNA large subunit methyltransferase F (EC 2.1.1.51)
					Cytosine permease	Putative regulator protein
					Ferric iron ABC transporter, permease protein	Teichoic acid export ATP-binding protein TagH (EC 3.6.3.40)
					Hypothetical transcriptional regulator yeeY	LysR-family transcriptional regulator YbeF
					S-adenosylmethionine decarboxylase proenzyme (EC 4.1.1.50), prokaryotic class 1A	Succinate dehydrogenase hydrophobic membrane anchor protein
					FIG01055554: hypothetical protein	Proofreading thioesterase in enterobactin biosynthesis EntH
					Arginine ABC transporter, permease protein ArtM	Sodium:dicarboxylate symporter
					Na+/H+ antiporter NhaB	biofilm regulator BssR
					probable membrane protein STY1534	GCN5-related N-acetyltransferase
					Putrescine transport system permease protein PotH (TC 3.A.1.11.2)	Potassium efflux system KefA protein / Small-conductance mechanosensitive channel
					Sensor protein PhoQ (EC 2.7.13.3)	putative esterase
					Branched-chain amino acid transport ATP-binding protein LivF (TC 3.A.1.4.1)	Cobalt-precorrin-3b C17-methyltransferase
					Hnr protein	Lipoprotein releasing system ATP-binding protein LolD
					Glutaredoxin 1	Phosphatase NagD predicted to act in N-acetylglucosamine utilization subsystem
					NAD(P)HX epimerase / NAD(P)HX dehydratase	LSU ribosomal protein L25p
					Nudix hydrolase family protein PA3470	LysR family transcriptional regulator YafC
					Glutamate Aspartate transport ATP-binding protein GltL (TC 3.A.1.3.4)	Lipoprotein releasing system transmembrane protein LolE
					Aspartyl/Asparaginyl beta-hydroxylase	Altronate dehydratase (EC 4.2.1.7)
					2-oxoglutarate/malate translocator	YihE protein, a ser/thr kinase implicated in LPS synthesis and Cpx signalling
					Dipeptide transport system permease protein DppB (TC 3.A.1.5.2)	2-amino-3,7-dideoxy-D-threo-hept-6-ulosonate synthase (EC 2.5.1.-)
					Macrolide-specific efflux protein MacA	Cobalt-precorrin-2 C20-methyltransferase (EC 2.1.1.130)
					Protein-export membrane protein SecF (TC 3.A.5.1.1)	ATPase, AFG1 family
					Ferredoxin-dependent glutamate synthase (EC 1.4.7.1)	diguanylate cyclase/phosphodiesterase (GGDEF & EAL domains) with PAS/PAC sensor(s)
					ATP synthase F0 sector subunit c (EC 3.6.3.14)	Cobalamin synthase
					Guanine deaminase (EC 3.5.4.3)	Cystine ABC transporter, ATP-binding protein
					Uncharacterized protein ImpF	Trans-aconitate 2-methyltransferase (EC 2.1.1.144)
					Tellurite resistance protein TehB	Ferric enterobactin transport ATP-binding protein FepC (TC 3.A.1.14.2)
					Nucleoside-diphosphate-sugar epimerases	Arabinose operon regulatory protein
					SanA protein	Quinate/shikimate dehydrogenase [Pyrroloquinoline-quinone] (EC 1.1.99.25)
					Phosphosugar-binding transcriptional regulator, RpiR family	Putative iron compound-binding protein of ABC transporter family
					Heat shock protein hslJ	Putative ski2-type helicase MJ1124
					Oligopeptide transport system permease protein OppB (TC 3.A.1.5.1)	Dipeptide transport system permease protein DppC (TC 3.A.1.5.2)
					Ribokinase (EC 2.7.1.15)	LsrR, transcriptional repressor of lsr operon
					possible glycosyltransferase	Mediator of hyperadherence YidE
					Lipid A export ATP-binding/permease protein MsbA	Predicted regulator of STY3230 transporter operon
					Chorismate mutase I (EC 5.4.99.5) / Prephenate dehydratase (EC 4.2.1.51)	Iron(III) dicitrate transport system permease protein FecC (TC 3.A.1.14.1)
					Arginine ABC transporter, permease protein ArtQ	D-serine/D-alanine/glycine transporter
					NADH-ubiquinone oxidoreductase chain M (EC 1.6.5.3)	Adenosylcobinamide-phosphate guanylyltransferase (EC 2.7.7.62)
					D-glycero-D-manno-heptose 1,7-bisphosphate phosphatase (EC 3.1.1.-)	YaeQ protein
					Enterobactin synthetase component F, serine activating enzyme (EC 2.7.7.-)	tRNA (5-methoxyuridine) 34 synthase
					FIG01055411: hypothetical protein	LysR family regulatory protein CidR
					Cysteine synthase B (EC 2.5.1.47)	FIG00731454: hypothetical protein
					Glutathione-regulated potassium-efflux system protein KefC	Putative isomerase
					Cytochrome c heme lyase subunit CcmF	Capsular polysaccharide synthesis enzyme CpsA, sugar transferase
					L-fuconate dehydratase (EC 4.2.1.68)	L,D-transpeptidase YcfS
					FIG01055587: hypothetical protein	Glycosyltransferase (EC 2.4.1.-)
					regulator of length of O-antigen component of lipopolysaccharide chains	Glycerol-3-phosphate ABC transporter, permease protein UgpA (TC 3.A.1.1.3)
					Membrane-bound lytic murein transglycosylase C precursor (EC 3.2.1.-)	COG4928: Predicted P-loop ATPase
					FIG00641990: hypothetical protein	SgrR, sugar-phosphate stress, transcriptional activator of SgrS small RNA
					Oligopeptide transport ATP-binding protein OppF (TC 3.A.1.5.1)	FIG01221934: hypothetical protein
					CDP-diacylglycerol--glycerol-3-phosphate 3-phosphatidyltransferase (EC 2.7.8.5)	sensor histidine kinase
					Putative membrane receptor protein	Holliday junction DNA helicase RuvB
					Transcriptional activator of cad operon	CRISPR-associated protein, Cse2 family
					N-acetylglucosamine-regulated outer membrane porin	Transcriptional regulator of D-allose utilization, RpiR family
					Rtn protein	UDP-N-acetylenolpyruvoylglucosamine reductase (EC 1.1.1.158)
					Molybdopterin binding motif, CinA N-terminal domain / C-terminal domain of CinA type E	Transcription elongation factor GreB
					Inner membrane protein YqjE	Putrescine transport ATP-binding protein PotA (TC 3.A.1.11.1)
					Mannose-1-phosphate guanylyltransferase (GDP) (EC 2.7.7.22) / Mannose-6-phosphate isomerase (EC 5.3.1.8)	Two-component response-regulatory protein YehT
					Two-component sensor protein RcsC (EC 2.7.3.-)	LysR family transcriptional regulator YfeR
					Methylisocitrate lyase (EC 4.1.3.30)	Methyltransferase type 11
					UDP-glucose 4-epimerase (EC 5.1.3.2)	Methylaspartate ammonia-lyase (EC 4.3.1.2)
					Periplasmic thiol:disulfide oxidoreductase DsbB, required for DsbA reoxidation	4-diphosphocytidyl-2-C-methyl-D-erythritol kinase (EC 2.7.1.148)
					Fe(2+)/alpha-ketoglutarate-dependent dioxygenase LpxO	L-xylulose/3-keto-L-gulonate kinase (EC 2.7.1.-)
					Uncharacterized protein ygiD	2-dehydropantoate 2-reductase (EC 1.1.1.169)
					D-serine dehydratase transcriptional activator	Serine acetyltransferase (EC 2.3.1.30)
					Phosphate starvation-inducible protein PhoH, predicted ATPase	Transcriptional regulator, LysR family
					Methionine repressor MetJ	FIG00510464: hypothetical protein
					Putrescine transport system permease protein PotI (TC 3.A.1.11.2)	Adenosylcobinamide-phosphate synthase (EC 6.3.1.10)
					Conserved putative membrane protein	Sodium-dependent phosphate transporter
					Methionine gamma-lyase (EC 4.4.1.11)	Protocatechuate 3,4-dioxygenase alpha chain (EC 1.13.11.3)
					DNA helicase IV	Ferric hydroxamate ABC transporter (TC 3.A.1.14.3), permease component FhuB
					Flagellar motor switch protein FliM	Monofunctional biosynthetic peptidoglycan transglycosylase (EC 2.4.2.-)
					Thiamin biosynthesis lipoprotein ApbE	2-octaprenyl-6-methoxyphenol hydroxylase (EC 1.14.13.-)
					Allophanate hydrolase 2 subunit 2 (EC 3.5.1.54)	NADH-ubiquinone oxidoreductase chain K (EC 1.6.5.3)
					Histone acetyltransferase HPA2 and related acetyltransferases	Dethiobiotin synthetase (EC 6.3.3.3)
					FIG002903: a protein of unknown function perhaps involved in purine metabolism	Magnesium transporter
					Universal stress protein B	Pantothenate kinase (EC 2.7.1.33)
					Lipid A biosynthesis (KDO) 2-(lauroyl)-lipid IVA acyltransferase (EC 2.3.1.-)	Cellulose synthase, putative
					LSU rRNA 2'-O-methyl-C2498 methyltransferase RlmM	Chorismate--pyruvate lyase (EC 4.1.3.40)
					Cytoplasmic axial filament protein CafA and Ribonuclease G (EC 3.1.4.-)	Uxu operon transcriptional regulator
					Multi antimicrobial extrusion protein (Na(+)/drug antiporter), MATE family of MDR efflux pumps	Molybdopterin-guanine dinucleotide biosynthesis protein MobA
					Sensory box protein	DNA topoisomerase III (EC 5.99.1.2)
					Iron-sulfur cluster assembly protein SufD	Acetoin dehydrogenase E1 component beta-subunit (EC 1.2.4.-)
					Lipopolysaccharide heptosyltransferase I (EC 2.4.1.-)	Fructose-1,6-bisphosphatase, GlpX type (EC 3.1.3.11)
					ATP-dependent Clp protease ATP-binding subunit ClpX	Chromosome initiation inhibitor
					Putative ion-channel protein	Acetate permease ActP (cation/acetate symporter)
					FIG003462: membrane protein	Peptide transport system ATP-binding protein SapF
					Na(+)-translocating NADH-quinone reductase subunit D (EC 1.6.5.-)	Maltose/maltodextrin transport ATP-binding protein MalK (EC 3.6.3.19)
					[Citrate [pro-3S]-lyase] ligase (EC 6.2.1.22)	2-ketogluconate utilization repressor PtxS
					Diaminopimelate epimerase (EC 5.1.1.7)	Putative Na(+)/H(+) exchanger protein, CPA1 family precursor
					Probable transport protein YifK	Magnesium and cobalt efflux protein CorC
					FIG004064: hypothetical protein	Protein-N(5)-glutamine methyltransferase PrmB, methylates LSU ribosomal protein L3p
					Glutathione-regulated potassium-efflux system ancillary protein KefF	Putative efflux (PET) family inner membrane protein YccS
					ADP-heptose--lipooligosaccharide heptosyltransferase II (EC 2.4.1.-)	Mlr6622 protein
					Glutamate Aspartate transport system permease protein GltJ (TC 3.A.1.3.4)	Transcriptional regulator, RpiR family
					iron-chelator utilization protein	Recombination protein RecR
					Glucose-1-phosphatase precursor (EC 3.1.3.10)	FIG00732925: hypothetical protein
					Flagellar L-ring protein FlgH	C4-dicarboxylate transporter DcuB
					FIG01055317: hypothetical protein	Ribosomal small subunit pseudouridine synthase A (EC 4.2.1.70)
					WzxE protein	Transcriptional regulatory protein zraR
						Cell division protein FtsN
						DNA polymerase III delta prime subunit (EC 2.7.7.7)
						Cobalt-precorrin-6x reductase (EC 1.3.1.54)
						Histidine ABC transporter, permease protein HisQ (TC 3.A.1.3.1)
						putative membrane protein
						FIG00731934: hypothetical protein
						Nitrate/nitrite transporter
						L-asparagine permease
						Arsenical pump-driving ATPase (EC 3.6.3.16)
						NOHBY218; no homolog in Saccharomyces cerevisiae
						ribosomal-protein-alanine N-acetyltransferase
						Lipopolysaccharide biosynthesis protein WzxC
						Protocatechuate 3,4-dioxygenase beta chain (EC 1.13.11.3)

## Sheet: P-Al- Sign
16 common elements in "198", "RJAl6" and "RCJ4":	33 common elements in "198" and "RCJ4":	23 common elements in "198" and "RJAl6":	30 common elements in "RJAl6" and "RCJ4":	140 elements included exclusively in "198":	216 elements included exclusively in "RJAl6":	184 elements included exclusively in "RCJ4":
Alkaline phosphatase (EC 3.1.3.1)	Outer membrane pore protein E precursor	Outer membrane protein A precursor	Phosphatidylserine/phosphatidylglycerophosphate/cardiolipi n synthases and related enzymes	Non-heme chloroperoxidase (EC 1.11.1.10)	Aconitate hydratase 2 (EC 4.2.1.3)
Phosphate ABC transporter, periplasmic phosphate-binding protein PstS (TC 3.A.1.7.1)	SSU ribosomal protein S2p (SAe)	LSU ribosomal protein L20p	Glycerophosphoryl diester phosphodiesterase (EC 3.1.4.46)	SSU ribosomal protein S5p (S2e)	TonB-dependent receptor	Glycerol-3-phosphate-binding protein
Glycerol-3-phosphate ABC transporter, periplasmic glycerol-3-phosphate-binding protein (TC 3.A.1.1.3)	LSU ribosomal protein L2p (L8e)	Cell division protein FtsX	PhnI protein	LSU ribosomal protein L5p (L11e)	Siderophore biosynthesis non-ribosomal peptide synthetase modules	Phosphate transport system regulatory protein PhoU
Phosphonate ABC transporter phosphate-binding periplasmic component (TC 3.A.1.9.1)	SSU ribosomal protein S3p (S3e)	Macrolide-specific efflux protein MacA	Exopolyphosphatase (EC 3.6.1.11)	SSU ribosomal protein S4p (S9e)	Succinyl-CoA ligase [ADP-forming] beta chain (EC 6.2.1.5)	Hypothetical oxidoreductase YqhD (EC 1.1.-.-)
LSU ribosomal protein L14p (L23e)	Cobalt-zinc-cadmium resistance protein CzcA; Cation efflux system protein CusA	PhnH protein	Methionine ABC transporter permease protein	Protein YciE	Outer membrane protein C precursor	Alkyl hydroperoxide reductase protein C (EC 1.6.4.-)
Metal-dependent hydrolases of the beta-lactamase superfamily I; PhnP protein	Outer membrane protein W precursor	Low-affinity inorganic phosphate transporter	Aerobic C4-dicarboxylate transporter for fumarate, L-malate, D-malate, succunate	SSU ribosomal protein S13p (S18e)	Succinyl-CoA ligase [ADP-forming] alpha chain (EC 6.2.1.5)	Hydroxymethylpyrimidine phosphate synthase ThiC (EC 4.1.99.17)
PhnJ protein	LSU ribosomal protein L13p (L13Ae)	Oligopeptide transport ATP-binding protein OppF (TC 3.A.1.5.1)	2-octaprenyl-3-methyl-6-methoxy-1,4-benzoquinol hydroxylase (EC 1.14.13.-)	Rod shape-determining protein MreB	FIG00444883: hypothetical protein	FIG002283: Isochorismatase family protein
Glycerol-3-phosphate ABC transporter, ATP-binding protein UgpC (TC 3.A.1.1.3)	LSU ribosomal protein L4p (L1e)	Membrane-bound lytic murein transglycosylase C precursor (EC 3.2.1.-)	Uncharacterized metabolite ABC transporter in Enterobacteriaceae, ATP-binding protein EC-YbbA	Acid phosphatase (EC 3.1.3.2)	Extracellular serine protease precursor (EC 3.4.21.-)	Exoenzymes regulatory protein AepA precursor
RND efflux system, inner membrane transporter CmeB	SSU ribosomal protein S11p (S14e)	Sensor protein PhoQ (EC 2.7.13.3)	Integral membrane protein YggT, involved in response to extracytoplasmic stress (osmotic shock)	Fumarate reductase flavoprotein subunit (EC 1.3.99.1)	D-alanyl-D-alanine carboxypeptidase (EC 3.4.16.4)	LSU ribosomal protein L1p (L10Ae)
Cell division protein FtsI [Peptidoglycan synthetase] (EC 2.4.1.129)	SSU ribosomal protein S15p (S13e)	Branched-chain amino acid transport system permease protein LivM (TC 3.A.1.4.1)	Calcium/proton antiporter	LSU ribosomal protein L19p	3-oxoacyl-[acyl-carrier-protein] synthase, KASI (EC 2.3.1.41)	5-methyltetrahydropteroyltriglutamate--homocysteine methyltransferase (EC 2.1.1.14)
Putative membrane protein	LSU ribosomal protein L15p (L27Ae)	TrkA, Potassium channel-family protein	Phosphonates transport ATP-binding protein PhnK	SSU ribosomal protein S7p (S5e)	PTS system, mannose-specific IID component	Related to protein-tyrosine phosphatase
D-Glucosaminate-6-phosphate ammonia-lyase (EC 4.3.1.-)	SSU ribosomal protein S6p	Phosphonates transport ATP-binding protein PhnL	Tricarboxylate transport membrane protein TctA	SSU ribosomal protein S9p (S16e)	Proteinase inhibitor I11, ecotin precursor	Thiazole biosynthesis protein ThiG
Glycerol-3-phosphate ABC transporter, permease protein UgpE (TC 3.A.1.1.3)	LSU ribosomal protein L16p (L10e)	Citrate Succinate antiporter (TC 2.A.47.3.2)	L-Proline/Glycine betaine transporter ProP	PhnI protein (esta proteina esta presente solo en los medios sin fosfato)	FIG00809136: hypothetical protein	Putative phosphatase
hypothetical protein	Aldehyde dehydrogenase (EC 1.2.1.3), PaaZ	Putative sulfate permease	Lipoprotein releasing system transmembrane protein LolC	DNA-binding protein H-NS	Membrane fusion protein of RND family multidrug efflux pump	3',5'-cyclic-nucleotide phosphodiesterase (EC 3.1.4.17)
Membrane protein YcjF	Ferric hydroxamate ABC transporter (TC 3.A.1.14.3), periplasmic substrate binding protein FhuD	Dipeptide transport system permease protein DppB (TC 3.A.1.5.2)	Uracil permease	Cation efflux system protein CusC precursor	Attachment invasion locus protein precursor	Biotin carboxylase of acetyl-CoA carboxylase (EC 6.3.4.14)
Heat shock (predicted periplasmic) protein YciM, precursor	tRNA:Cm32/Um32 methyltransferase	Flagellar M-ring protein FliF	FIG137360: hypothetical protein	SeqA protein, negative modulator of initiation of replication	Tryptophan synthase beta chain (EC 4.2.1.20)	DNA gyrase subunit B (EC 5.99.1.3)
	LSU ribosomal protein L28p	Ribosomal-protein-S5p-alanine acetyltransferase	Kup system potassium uptake protein	Ferric hydroxamate ABC transporter (TC 3.A.1.14.3), ATP-binding protein FhuC	PhoP/Q-regulated protein PqaA	Ferric iron ABC transporter, iron-binding protein
	Sodium:dicarboxylate symporter	Shikimate kinase I (EC 2.7.1.71)	Ribosyl nicotinamide transporter, PnuC-like	Cell division protein MraZ	Uncharacterized protein ImpJ/VasE	Phosphoenolpyruvate carboxylase (EC 4.1.1.31)
	Transcriptional regulator of D-allose utilization, RpiR family	CDP-diacylglycerol--glycerol-3-phosphate 3-phosphatidyltransferase (EC 2.7.8.5)	C4-dicarboxylate transporter DcuA	Ribonucleotide reductase of class III (anaerobic), large subunit (EC 1.17.4.2)	Periplasmic protein related to spheroblast formation	Aspartokinase (EC 2.7.2.4) / Homoserine dehydrogenase (EC 1.1.1.3)
	Nucleoside permease NupC	FIG01200701: possible membrane protein	Osmolarity sensory histidine kinase EnvZ	Translation initiation factor 3	Putative fimbrial chaparone	FIG00919961: hypothetical protein
	D-serine/D-alanine/glycine transporter	Ferric iron ABC transporter, permease protein	Fumarate reductase subunit C	Glutamate synthase [NADPH] small chain (EC 1.4.1.13)	Fimbrial adhesin	Autoinducer 2 (AI-2) kinase LsrK (EC 2.7.1.-)
	Phosphogluconate repressor HexR, RpiR family	Lysine-specific permease	1-acyl-sn-glycerol-3-phosphate acyltransferase (EC 2.3.1.51)	3-hydroxyacyl-[acyl-carrier-protein] dehydratase, FabZ form (EC 4.2.1.59)	ABC exporter for hemopore HasA, outer membrane component HasF	DNA mismatch repair protein MutS
	Dipeptide transport system permease protein DppC (TC 3.A.1.5.2)	Maltodextrin glucosidase (EC 3.2.1.20)	Arginine ABC transporter, ATP-binding protein ArtP	2-hydroxy-6-oxo-6-phenylhexa-2,4-dienoate hydrolase (EC 3.7.1.-)	Flagellar hook-associated protein FliD	conserved hypothetical protein
	SSU ribosomal protein S19p (S15e)		2-iminoacetate synthase (ThiH) (EC 4.1.99.19)	Methyl-accepting chemotaxis protein	Polysaccharide export lipoprotein Wza	Two-component system response regulator OmpR
	Glycosyltransferase (EC 2.4.1.-)		Universal stress protein F	LSU ribosomal protein L21p	Hydroxyethylthiazole kinase (EC 2.7.1.50)	LSU ribosomal protein L24p (L26e)
	ATPase, AFG1 family		ABC-type multidrug transport system, ATPase component	Adenylate cyclase (EC 4.6.1.1)	Secreted alkaline metalloproteinase (EC 3.4.24.-), PrtA/B/C/G homolog	N-ethylmaleimide reductase (EC 1.-.-.-)
	Transcriptional regulatory protein RstA		Psp operon transcriptional activator	SSU ribosomal protein S17p (S11e)	Outer membrane protein W precursor (raro, elebado en control, posible rol en estress)	LSU ribosomal protein L17p
	Alcohol dehydrogenase (EC 1.1.1.1)		tRNA dimethylallyltransferase (EC 2.5.1.75)	SSU ribosomal protein S10p (S20e)	FIG000859: hypothetical protein YebC	Glycerol-3-phosphate acyltransferase (EC 2.3.1.15)
	Putative efflux (PET) family inner membrane protein YccS		Na(+)-translocating NADH-quinone reductase subunit D (EC 1.6.5.-)	Universal stress protein G	Hemophore HasA outer membrane receptor HasR / Iron siderophore receptor protein	Na(+)-translocating NADH-quinone reductase subunit A (EC 1.6.5.-)
	Protein yhjK		Cell volume regulation protein A	Methyl-accepting chemotaxis protein IV (dipeptide chemoreceptor protein)	PTS system, glucose-specific IIB component (EC 2.7.1.69) / PTS system, glucose-specific IIC component	SSU ribosomal protein S16p
	Putrescine transport ATP-binding protein PotA (TC 3.A.1.11.1)			LSU ribosomal protein L31p @ LSU ribosomal protein L31p, zinc-dependent	2-hydroxy-3-oxopropionate reductase (EC 1.1.1.60)	GTP pyrophosphokinase (EC 2.7.6.5), (p)ppGpp synthetase I
	FIG00553873: hypothetical protein			SSU ribosomal protein S14p (S29e) @ SSU ribosomal protein S14p (S29e), zinc-independent	Secreted protein, suppressor for copper-sensitivity ScsC	Periplasmic chorismate mutase I precursor (EC 5.4.99.5)
	Putative inner membrane protein			Ribonuclease I precursor (EC 3.1.27.6)	Uncharacterized protein ImpA	Fructose repressor FruR, LacI family
				Probable UDP-N-acetyl-D-mannosaminuronic acid transferase (EC 2.4.1.-)	Type-1 fimbrial protein, A chain precursor	Iron(III) dicitrate transport ATP-binding protein FecE (TC 3.A.1.14.1)
				HlyD family secretion protein	Oxidoreductase, short chain dehydrogenase/reductase family	SSU ribosomal protein S12p (S23e)
				Predicted glutamine amidotransferase	Iron compound ABC transporter, periplasmic iron compound-binding protein	Uncharacterized protein YtfN
				FIG000906: Predicted Permease	Fe(2+)/alpha-ketoglutarate-dependent dioxygenase LpxO	SSU ribosomal protein S8p (S15Ae)
				SSU ribosomal protein S20p	Ferric siderophore transport system, periplasmic binding protein TonB	Lipopolysaccharide biosynthesis protein RffA
				Copper-sensing two-component system response regulator CusR	Enterobactin esterase	Glucans biosynthesis glucosyltransferase H (EC 2.4.1.-)
				Phosphoenolpyruvate-protein phosphotransferase, nitrogen regulation associated	Putative Ton-B dependent hemine receptor	Fosfomycin resistance protein FosA
				LysR-family transcriptional regulator YhaJ	Cell division inhibitor	Glyoxalase family protein
				Metal-dependent hydrolase involved in phosphonate metabolism	Chaperone protein DnaJ	Cytoplasmic axial filament protein CafA and Ribonuclease G (EC 3.1.4.-)
				Ribosomal large subunit pseudouridine synthase F (EC 4.2.1.70)	Preprotein translocase secY subunit (TC 3.A.5.1.1)	Chromosome (plasmid) partitioning protein ParA
				Phenylacetate degradation enoyl-CoA hydratase PaaB (EC 4.2.1.17)	Arylsulfatase (EC 3.1.6.1)	DNA-binding capsular synthesis response regulator RcsB
				Regulatory protein AsnC	FIG01055588: hypothetical protein	Modulator of drug activity B
				Acetyltransferase YpeA	Short-chain dehydrogenase/reductase SDR	rRNA small subunit methyltransferase H
				Anaerobic dimethyl sulfoxide reductase chain B (EC 1.8.5.3)	Putative lipoprotein yceB precursor	Ubiquinone/menaquinone biosynthesis methyltransferase UbiE (EC 2.1.1.-) @ 2-heptaprenyl-1,4-naphthoquinone methyltransferase (EC 2.1.1.163)
				Phenylacetate-coenzyme A ligase (EC 6.2.1.30) PaaF	Phosphate regulon transcriptional regulatory protein PhoB (SphR)	Hypothetical YciO protein, TsaC/YrdC paralog
				LSU ribosomal protein L27p	Glutamate-ammonia-ligase adenylyltransferase (EC 2.7.7.42)	Capsular polysaccharide synthesis enzyme CpsD, exopolysaccharide synthesis
				23S rRNA (guanine-N-2-) -methyltransferase rlmG (EC 2.1.1.-)	potassium efflux system KefA	Diaminobutyrate--2-oxoglutarate aminotransferase (EC 2.6.1.76)
				Polymyxin resistance protein ArnC, glycosyl transferase (EC 2.4.-.-)	Na+ dependent nucleoside transporter NupC	Xylose ABC transporter, periplasmic xylose-binding protein XylF
				Multidrug resistance protein A	Membrane fusion component of tripartite multidrug resistance system	FMN-dependent NADH-azoreductase
				Phosphoglycolate phosphatase (EC 3.1.3.18)	Probable RND efflux membrane fusion protein	2-keto-3-deoxy-D-arabino-heptulosonate-7-phosphate synthase I alpha (EC 2.5.1.54)
				LSU ribosomal protein L18p (L5e)	FIG01055405: hypothetical protein	iron aquisition yersiniabactin synthesis enzyme (Irp2)
				Acyl-CoA thioesterase YciA, involved in membrane biogenesis	Proline/sodium symporter PutP (TC 2.A.21.2.1) @ Propionate/sodium symporter	Ribosome small subunit-stimulated GTPase EngC
				Phage repressor	Phosphatidylserine decarboxylase (EC 4.1.1.65)	N-acetylglucosamine-6P-responsive transcriptional repressor NagC, ROK family
				DEAD-box ATP-dependent RNA helicase CshA (EC 3.6.4.13)	AmpE protein	Undecaprenyl-phosphate galactosephosphotransferase (EC 2.7.8.6)
				Exodeoxyribonuclease I (EC 3.1.11.1)	Phosphopantothenoylcysteine decarboxylase (EC 4.1.1.36) / Phosphopantothenoylcysteine synthetase (EC 6.3.2.5)	Possible membrane protein
				Putative protease	Glutaredoxin 3 (Grx3)	PTS system, fructose-specific IIB component (EC 2.7.1.69) / PTS system, fructose-specific IIC component (EC 2.7.1.69)
				Ferrochelatase, protoheme ferro-lyase (EC 4.99.1.1)	Magnesium and cobalt transport protein CorA	Branched-chain amino acid transport ATP-binding protein LivG (TC 3.A.1.4.1)
				Histidine ABC transporter, ATP-binding protein HisP (TC 3.A.1.3.1)	POTASSIUM/PROTON ANTIPORTER ROSB	NADH-ubiquinone oxidoreductase chain H (EC 1.6.5.3)
				Phenylacetate degradation enoyl-CoA hydratase PaaA (EC 4.2.1.17)	Zinc transporter ZitB	putative glucose transferase
				RNA polymerase sigma-54 factor RpoN	Cellulose synthase operon protein C	ATP-dependent 23S rRNA helicase DbpA
				Uncharacterized lipoprotein YgeR precursor	MotA/TolQ/ExbB proton channel family protein	PhnO protein
				3,4-dihydroxyphenylacetate 2,3-dioxygenase (EC 1.13.11.15)	High-affinity gluconate transporter GntT	rRNA small subunit methyltransferase I
				biofilm regulator BssR	Sodium/hydrogen exchanger family protein	FIG000988: Predicted permease
				UPF0319 protein YccT precursor	Uncharacterized protein YfaZ precursor	Sensor kinase CitA, DpiB (EC 2.7.3.-)
				Peptide transport system ATP-binding protein SapD	Uncharacterized protein ImpH/VasB	Ribosomal RNA large subunit methyltransferase F (EC 2.1.1.51)
				Uncharacterized HTH-type transcriptional regulator YegW	Putative preQ0 transporter	CRISPR-associated protein, Cse1 family
				TolA protein	Heat shock protein FtsJ/RrmJ @ Ribosomal RNA large subunit methyltransferase E (EC 2.1.1.-)	FOG: GGDEF domain
				Endoglucanase precursor (EC 3.2.1.4)	sensory transduction histidine kinase	Lipopolysaccharide heptosyltransferase III (EC 2.4.1.-)
				Phosphonate ABC transporter ATP-binding protein (TC 3.A.1.9.1)	PTS system, mannose-specific IIC component	Putative regulator protein
				tRNA pseudouridine synthase A (EC 4.2.1.70)	DedA family inner membrane protein YqjA	Protein-L-isoaspartate O-methyltransferase (EC 2.1.1.77)
				DnaJ-like protein DjlA	FIG01055512: hypothetical protein	Teichoic acid export ATP-binding protein TagH (EC 3.6.3.40)
				N-acetylmuramoyl-L-alanine amidase (EC 3.5.1.28)	Lipopolysaccharide ABC transporter, ATP-binding protein LptB	Transcriptional regulator, TetR family
				Ribosomal large subunit pseudouridine synthase C (EC 4.2.1.70)	Adenosylmethionine-8-amino-7-oxononanoate aminotransferase (EC 2.6.1.62)	LysR-family transcriptional regulator YbeF
				Lipid A biosynthesis lauroyl acyltransferase (EC 2.3.1.-)	Glycerol-3-phosphate dehydrogenase [NAD(P)+] (EC 1.1.1.94)	Proofreading thioesterase in enterobactin biosynthesis EntH
				FIG00627064: hypothetical protein	Cytidine deaminase (EC 3.5.4.5)	Putative sensory histidine kinase YfhA
				Acetolactate synthase small subunit (EC 2.2.1.6)	Replicative DNA helicase (EC 3.6.1.-)	GCN5-related N-acetyltransferase
				FIG004453: protein YceG like	ABC-type multidrug transport system, permease component	Potassium efflux system KefA protein / Small-conductance mechanosensitive channel
				Methionine ABC transporter ATP-binding protein	UPF0028 protein YchK	Cobalt-precorrin-3b C17-methyltransferase
				Alpha-ketoglutarate-dependent taurine dioxygenase (EC 1.14.11.17)	UPF0265 protein YeeX	Protein ygiW precursor
				Uncharacterized protein YrbB	Alkylphosphonate utilization operon protein PhnA	Lipoprotein releasing system ATP-binding protein LolD
				L-arabinose isomerase (EC 5.3.1.4)	Gamma-glutamyl-GABA hydrolase (EC 3.5.1.94)	LSU ribosomal protein L25p
				membrane protein, putative	Cytosine/purine/uracil/thiamine/allantoin permease family protein	LysR family transcriptional regulator YafC
				Major facilitator superfamily (MFS) transporter	Undecaprenyl-diphosphatase (EC 3.6.1.27)	Dimethylmenaquinone methyltransferase
				Thiamine-monophosphate kinase (EC 2.7.4.16)	ATP-dependent RNA helicase SrmB	Lipoprotein releasing system transmembrane protein LolE
				Formate hydrogenlyase transcriptional activator	Uncharacterized protein ImpI/VasC	Altronate dehydratase (EC 4.2.1.7)
				Cell division protein FtsK	YbbM seven transmembrane helix protein	Type I restriction-modification system, specificity subunit S (EC 3.1.21.3)
				RpiR family transcriptional regulator	Mesenchymal stem cell protein DSCD75	YihE protein, a ser/thr kinase implicated in LPS synthesis and Cpx signalling
				Glycine cleavage system transcriptional activator GcvA	Membrane protein, suppressor for copper-sensitivity ScsB	2-amino-3,7-dideoxy-D-threo-hept-6-ulosonate synthase (EC 2.5.1.-)
				4-hydroxybenzoate polyprenyltransferase (EC 2.5.1.39)	Peptide transport system permease protein sapB (TC 3.A.1.5.5)	Cobalt-precorrin-2 C20-methyltransferase (EC 2.1.1.130)
				Autoinducer 2 (AI-2) ABC transport system, membrane channel protein LsrC	Iron-sulfur cluster assembly protein SufB	diguanylate cyclase/phosphodiesterase (GGDEF & EAL domains) with PAS/PAC sensor(s)
				Phage T7 exclusion protein	Cytochrome c-type biogenesis protein CcmG/DsbE, thiol:disulfide oxidoreductase	Cobalamin synthase
				(Y14336) putative extracellular protein containing predicted 35aa signal peptide	Dipeptide transport system permease protein DppB (TC 3.A.1.5.2); putative hemin permease	Cystine ABC transporter, ATP-binding protein
				Phosphoserine phosphatase (EC 3.1.3.3)	Ribosomal protein S6 glutaminyl transferase	resiniferatoxin-binding, phosphotriesterase-related protein
				Peptide transport system permease protein SapB	Flagellar P-ring protein FlgI	Arabinose operon regulatory protein
				Transcriptional regulator RutR of pyrimidine catabolism (TetR family)	Glutamate transport membrane-spanning protein	Uncharacterized sigma-54-dependent transcriptional regulator YgeV
				Quinolinate synthetase (EC 2.5.1.72)	Two-component sensor protein RcsD (EC 2.7.3.-)	Quinate/shikimate dehydrogenase [Pyrroloquinoline-quinone] (EC 1.1.99.25)
				1-deoxy-D-xylulose 5-phosphate reductoisomerase (EC 1.1.1.267)	SbmA protein	DNA replication terminus site-binding protein
				Cell division protein FtsJ / Ribosomal RNA large subunit methyltransferase E (EC 2.1.1.-) ## LSU rRNA Um2552	Protein YaiA	Putative ski2-type helicase MJ1124
				Cystine ABC transporter, permease protein	Uncharacterized protein conserved in bacteria	Di-/tripeptide transporter
				Cell division protein FtsL	Ferric siderophore transport system, biopolymer transport protein ExbB	LsrR, transcriptional repressor of lsr operon
				Transcriptional regulatory protein UhpA	Membrane protein, putative	Mediator of hyperadherence YidE
				Transcription repressor of tripartite multidrug resistance system	Glycerol-3-phosphate transporter	Xylanase
				Starvation sensing protein RspA	probable exported protein YPO3518	Adenosylcobinamide-phosphate guanylyltransferase (EC 2.7.7.62)
				Sensory histidine kinase BaeS	Molybdenum cofactor biosynthesis protein MoaC	YaeQ protein
				FIG00985828: hypothetical protein	Dipeptide-binding ABC transporter, periplasmic substrate-binding component (TC 3.A.1.5.2)	tRNA (5-methoxyuridine) 34 synthase
				Macrodomain Ter protein YcbG	Glutamate Aspartate transport system permease protein GltK (TC 3.A.1.3.4)	LysR family regulatory protein CidR
				Fumarate and nitrate reduction regulatory protein	Beta-glucosidase/6-phospho-beta-glucosidase/beta- galactosidase	FIG00731454: hypothetical protein
				Osmoprotectant ABC transporter ATP-binding subunit YehX	Cytosine permease	Putative isomerase
				Pantothenate:Na+ symporter (TC 2.A.21.1.1)	Na(+)-translocating NADH-quinone reductase subunit B (EC 1.6.5.-)	Capsular polysaccharide synthesis enzyme CpsA, sugar transferase
				DedA protein	Cytochrome c-type biogenesis protein DsbD, protein-disulfide reductase (EC 1.8.1.8)	Glycerol-3-phosphate ABC transporter, permease protein UgpA (TC 3.A.1.1.3)
				Nitrogen regulatory protein P-II, glnK	NADH dehydrogenase (EC 1.6.99.3)	COG4928: Predicted P-loop ATPase
				FIG002813: LPPG:FO 2-phospho-L-lactate transferase like, CofD-like	Hypothetical transcriptional regulator yeeY	SgrR, sugar-phosphate stress, transcriptional activator of SgrS small RNA
				Ascorbate-specific PTS system, EIIB component (EC 2.7.1.69)	Fumarate reductase subunit D	FIG01221934: hypothetical protein
				Glycerol-3-phosphate regulon repressor, DeoR family	S-adenosylmethionine decarboxylase proenzyme (EC 4.1.1.50), prokaryotic class 1A	sensor histidine kinase
				Hypothetical protein ycgF	FIG01055554: hypothetical protein	Holliday junction DNA helicase RuvB
				Transcriptional activator of maltose regulon, MalT	Arginine ABC transporter, permease protein ArtM	CRISPR-associated protein, Cse2 family
				tRNA 2-thiouridine synthesizing protein E (EC 2.8.1.-)	Na+/H+ antiporter NhaB	UDP-N-acetylenolpyruvoylglucosamine reductase (EC 1.1.1.158)
				Tn7-like transposase TnsA	Probable lipoprotein	ATP-dependent RNA helicase RhlE
				Selenoprotein O and cysteine-containing homologs	probable membrane protein STY1534	Transcription elongation factor GreB
				FIG00613320: hypothetical protein	Putrescine transport system permease protein PotH (TC 3.A.1.11.2)	Two-component response-regulatory protein YehT
				FIG00626954: hypothetical protein	Branched-chain amino acid transport ATP-binding protein LivF (TC 3.A.1.4.1)	LysR family transcriptional regulator YfeR
				DNA-cytosine methyltransferase (EC 2.1.1.37)	Hnr protein	Phospho-N-acetylmuramoyl-pentapeptide-transferase (EC 2.7.8.13)
				Putative cation-transporting P-type ATPase	Glutaredoxin 1	Methyltransferase type 11
				ATP-dependent DNA helicase RecG (EC 3.6.1.-)	NAD(P)HX epimerase / NAD(P)HX dehydratase	4-diphosphocytidyl-2-C-methyl-D-erythritol kinase (EC 2.7.1.148)
				3-hydroxyacyl-CoA dehydrogenase PaaC (EC 1.1.1.-)	Nudix hydrolase family protein PA3470	L-xylulose/3-keto-L-gulonate kinase (EC 2.7.1.-)
				PTS system, diacetylchitobiose-specific IIA component (EC 2.7.1.69)	Uncharacterized 42.6 kDa protein in cps region (ORF8)	2-dehydropantoate 2-reductase (EC 1.1.1.169)
				Macrolide export ATP-binding/permease protein MacB (EC 3.6.3.-)	Glutamate Aspartate transport ATP-binding protein GltL (TC 3.A.1.3.4)	FxsA protein
				FIG002571: 4-hydroxybenzoyl-CoA thioesterase domain protein	3-oxoacyl-[acyl-carrier protein] reductase (EC 1.1.1.100)	FIG074102: hypothetical protein
				Osmosensitive K+ channel histidine kinase KdpD (EC 2.7.3.-)	Aspartyl/Asparaginyl beta-hydroxylase	Serine acetyltransferase (EC 2.3.1.30)
				Multidrug resistance-like ATP-binding protein mdlB	2-oxoglutarate/malate translocator	Transcriptional regulator, LysR family
				probable membrane protein YPO2654	Protein-export membrane protein SecF (TC 3.A.5.1.1)	Mgl repressor and galactose ultrainduction factor GalS, HTH-type transcriptional regulator
				Exodeoxyribonuclease V beta chain (EC 3.1.11.5)	Ferredoxin-dependent glutamate synthase (EC 1.4.7.1)	FIG00510464: hypothetical protein
				Phage Integrase	ATP synthase F0 sector subunit c (EC 3.6.3.14)	Adenosylcobinamide-phosphate synthase (EC 6.3.1.10)
				Putative phosphatase YfbT	Guanine deaminase (EC 3.5.4.3)	Sodium-dependent phosphate transporter
				Putative stability/partitioning protein encoded within prophage CP-933T	Non-ribosomal peptide synthetase modules, siderophore biosynthesis	Protocatechuate 3,4-dioxygenase alpha chain (EC 1.13.11.3)
				Sugar kinase YihV	Uncharacterized protein ImpF	Ferric hydroxamate ABC transporter (TC 3.A.1.14.3), permease component FhuB
				Excinuclease ABC subunit C	Tellurite resistance protein TehB	Monofunctional biosynthetic peptidoglycan transglycosylase (EC 2.4.2.-)
					Transcriptional regulator PhnF	2-octaprenyl-6-methoxyphenol hydroxylase (EC 1.14.13.-)
					Nucleoside-diphosphate-sugar epimerases	NADH-ubiquinone oxidoreductase chain K (EC 1.6.5.3)
					SanA protein	Dethiobiotin synthetase (EC 6.3.3.3)
					Phosphosugar-binding transcriptional regulator, RpiR family	Magnesium transporter
					Heat shock protein hslJ	Malonate decarboxylase gamma subunit
					Ribokinase (EC 2.7.1.15)	Pantothenate kinase (EC 2.7.1.33)
					possible glycosyltransferase	Cellulose synthase, putative
					Lipid A export ATP-binding/permease protein MsbA	Chorismate--pyruvate lyase (EC 4.1.3.40)
					Chorismate mutase I (EC 5.4.99.5) / Prephenate dehydratase (EC 4.2.1.51)	Uxu operon transcriptional regulator
					Arginine ABC transporter, permease protein ArtQ	Molybdopterin-guanine dinucleotide biosynthesis protein MobA
					NADH-ubiquinone oxidoreductase chain M (EC 1.6.5.3)	DNA topoisomerase III (EC 5.99.1.2)
					D-glycero-D-manno-heptose 1,7-bisphosphate phosphatase (EC 3.1.1.-)	Acetoin dehydrogenase E1 component beta-subunit (EC 1.2.4.-)
					FIG01055496: hypothetical protein	Chromosome initiation inhibitor
					FIG01055411: hypothetical protein	Acetate permease ActP (cation/acetate symporter)
					Cysteine synthase B (EC 2.5.1.47)	Peptide transport system ATP-binding protein SapF
					Glutathione-regulated potassium-efflux system protein KefC	Maltose/maltodextrin transport ATP-binding protein MalK (EC 3.6.3.19)
					FIG01055660: hypothetical protein	2-ketogluconate utilization repressor PtxS
					Cytochrome c heme lyase subunit CcmF	Putative Na(+)/H(+) exchanger protein, CPA1 family precursor
					L-fuconate dehydratase (EC 4.2.1.68)	Magnesium and cobalt efflux protein CorC
					FIG01055587: hypothetical protein	Protein-N(5)-glutamine methyltransferase PrmB, methylates LSU ribosomal protein L3p
					regulator of length of O-antigen component of lipopolysaccharide chains	Mlr6622 protein
					FIG00641990: hypothetical protein	Transcriptional regulator, RpiR family
					Putative membrane receptor protein	Recombination protein RecR
					Transcriptional activator of cad operon	FIG00732925: hypothetical protein
					N-acetylglucosamine-regulated outer membrane porin	C4-dicarboxylate transporter DcuB
					Rtn protein	Ribosomal small subunit pseudouridine synthase A (EC 4.2.1.70)
					Histone acetyltransferase HPA2 and related acetyltransferases	Transcriptional regulatory protein zraR
					Vitamin B12 ABC transporter, ATPase component BtuD	Cell division protein FtsN
					Molybdopterin binding motif, CinA N-terminal domain / C-terminal domain of CinA type E	Thioredoxin 2 (EC 1.8.1.8)
					Protein acetyltransferase	DNA polymerase III delta prime subunit (EC 2.7.7.7)
					Inner membrane protein YqjE	Cobalt-precorrin-6x reductase (EC 1.3.1.54)
					Mannose-1-phosphate guanylyltransferase (GDP) (EC 2.7.7.22) / Mannose-6-phosphate isomerase (EC 5.3.1.8)	Histidine ABC transporter, permease protein HisQ (TC 3.A.1.3.1)
					Two-component sensor protein RcsC (EC 2.7.3.-)	Transcriptional regulator SlmA, TetR family
					Methylisocitrate lyase (EC 4.1.3.30)	putative membrane protein
					UDP-glucose 4-epimerase (EC 5.1.3.2)	FIG00731934: hypothetical protein
					Periplasmic thiol:disulfide oxidoreductase DsbB, required for DsbA reoxidation	Nitrate/nitrite transporter
					Uncharacterized protein ygiD	L-asparagine permease
					D-serine dehydratase transcriptional activator	Arsenical pump-driving ATPase (EC 3.6.3.16)
					Phosphate starvation-inducible protein PhoH, predicted ATPase	ribosomal-protein-alanine N-acetyltransferase
					Transcriptional regulator, MarR family	Alkanesulfonates-binding protein
					Putrescine transport system permease protein PotI (TC 3.A.1.11.2)	Lipopolysaccharide biosynthesis protein WzxC
					Conserved putative membrane protein	NADH-ubiquinone oxidoreductase chain L (EC 1.6.5.3)
					Methionine gamma-lyase (EC 4.4.1.11)	Protocatechuate 3,4-dioxygenase beta chain (EC 1.13.11.3)
					DNA helicase IV	Ferrichrome-iron receptor
					L-2,4-diaminobutyrate decarboxylase (EC 4.1.1.86)
					Flagellar motor switch protein FliM
					Thiamin biosynthesis lipoprotein ApbE
					Pyruvate formate-lyase (EC 2.3.1.54)
					Allophanate hydrolase 2 subunit 2 (EC 3.5.1.54)
					Beta-ketoadipate enol-lactone hydrolase (EC 3.1.1.24)
					Membrane protein precursor
					FIG002903: a protein of unknown function perhaps involved in purine metabolism
					Universal stress protein B
					Lipid A biosynthesis (KDO) 2-(lauroyl)-lipid IVA acyltransferase (EC 2.3.1.-)
					Uncharacterized protein ImpB
					LSU rRNA 2'-O-methyl-C2498 methyltransferase RlmM
					Multi antimicrobial extrusion protein (Na(+)/drug antiporter), MATE family of MDR efflux pumps
					DcrB protein precursor
					Sensory box protein
					Iron-sulfur cluster assembly protein SufD
					Lipopolysaccharide heptosyltransferase I (EC 2.4.1.-)
					ATP-dependent Clp protease ATP-binding subunit ClpX
					Putative ion-channel protein
					FIG003462: membrane protein
					[Citrate [pro-3S]-lyase] ligase (EC 6.2.1.22)
					Diaminopimelate epimerase (EC 5.1.1.7)
					Probable transport protein YifK
					FIG004064: hypothetical protein
					Glutathione-regulated potassium-efflux system ancillary protein KefF
					ADP-heptose--lipooligosaccharide heptosyltransferase II (EC 2.4.1.-)
					IcmF-related protein
					Glutamate Aspartate transport system permease protein GltJ (TC 3.A.1.3.4)
					iron-chelator utilization protein
					Flagellar L-ring protein FlgH
					FIG01055317: hypothetical protein
					WzxE protein

## Sheet: Total Shared in three strains
	1174 common elements in "198", "RJAl6" and "RCJ4":	381 common elements in "198" and "RCJ4":	117 common elements in "198" and "RJAl6":
1	Pyruvate formate-lyase (EC 2.3.1.54)	ATP-dependent Clp protease ATP-binding subunit ClpA	Flagellar biosynthesis protein FliC
2	DNA-directed RNA polymerase beta' subunit (EC 2.7.7.6)	Alpha-2-macroglobulin	Flagellar hook-associated protein FliD
3	Translation elongation factor G	Putative hydrolase	Flagellar hook-associated protein FlgK
4	Pyruvate dehydrogenase E1 component (EC 1.2.4.1)	Outer membrane porin protein NmpC precursor	Rhs-family protein
5	DNA-directed RNA polymerase beta subunit (EC 2.7.7.6)	Protease VII (Omptin) precursor (EC 3.4.23.49)	Uncharacterized protein ImpD
6	Heat shock protein 60 family chaperone GroEL	Trehalase (EC 3.2.1.28); Periplasmic trehalase precursor (EC 3.2.1.28)	Uncharacterized protein ImpC
7	Phosphoenolpyruvate synthase (EC 2.7.9.2)	Outer membrane protein F precursor	Methyl-accepting chemotaxis protein I (serine chemoreceptor protein)
8	Aconitate hydratase 2 (EC 4.2.1.3)	Glucose-1-phosphatase (EC 3.1.3.10)	Citrate lyase alpha chain (EC 4.1.3.6)
9	Glutamate synthase [NADPH] large chain (EC 1.4.1.13)	Outer membrane pore protein E precursor	PTS system, glucose-specific IIB component (EC 2.7.1.69) / PTS system, glucose-specific IIC component
10	Transketolase (EC 2.2.1.1)	Inosine-5'-monophosphate dehydrogenase (EC 1.1.1.205) / CBS domain	IcmF-related protein
11	Outer membrane protein Imp, required for envelope biogenesis / Organic solvent tolerance protein precursor	Multicopper oxidase	Methyl-accepting chemotaxis protein
12	Outer membrane protein C precursor	Succinate-semialdehyde dehydrogenase [NAD] (EC 1.2.1.24); Succinate-semialdehyde dehydrogenase [NAD(P)+] (EC 1.2.1.16)	VgrG protein
13	Alanyl-tRNA synthetase (EC 6.1.1.7)	Pectinesterase (EC 3.1.1.11)	Uncharacterized protein ImpA
14	2-oxoglutarate dehydrogenase E1 component (EC 1.2.4.2)	Aldo-keto reductase	Accessory protein
15	Isocitrate dehydrogenase [NADP] (EC 1.1.1.42)	Dihydroxyacetone kinase, ATP-dependent (EC 2.7.1.29)	Short-chain dehydrogenase/reductase SDR
16	Phosphoglycerate kinase (EC 2.7.2.3)	Autoinducer 2 (AI-2) ABC transport system, periplasmic AI-2 binding protein LsrB	Fermentation/respiration switch protein
17	Chaperone protein DnaK	NAD synthetase (EC 6.3.1.5)	Serine/threonine protein kinase (EC 2.7.11.1)
18	Polyribonucleotide nucleotidyltransferase (EC 2.7.7.8)	Cobalt-zinc-cadmium resistance protein CzcA; Cation efflux system protein CusA	Protein of avirulence locus ImpE
19	D-Lactate dehydrogenase (EC 1.1.2.5)	Enoyl-[acyl-carrier-protein] reductase [NADH] (EC 1.3.1.9)	Outer membrane protein N precursor
20	Outer membrane protein assembly factor YaeT precursor	Hypothetical oxidoreductase YqhD (EC 1.1.-.-)	Signal transduction histidine kinase CheA (EC 2.7.3.-)
21	ATP synthase beta chain (EC 3.6.3.14)	Outer membrane protein X precursor	4-hydroxy-2-oxoglutarate aldolase (EC 4.1.3.16) @ 2-dehydro-3-deoxyphosphogluconate aldolase (EC 4.1.2.14)
22	Outer membrane protein A precursor	Glucans biosynthesis protein D precursor	Histidine ammonia-lyase (EC 4.3.1.3)
[truncated: 1,152 more rows]
